# Supplementary material for: Comparative analysis of whole blood transcriptomics between European and local Caribbean pigs in response to feed restriction in a tropical climate
Source: BMC Genomics. 2023 May 30;24:292. doi: 10.1186/s12864-023-09381-7 (PMC10230820; doi:10.1186/s12864-023-09381-7)
Supplement: Supplementary file 1 — Supplementary Material 1 [file 12864_2023_9381_MOESM1_ESM.xlsx]

## Sheet: Large_White_IPA
Supplementary Table 1: List of significant canonical pathways and molecules involved identified by Ingenuity Pathway Analysis for each comparison in Large White
NF : Normal Feeding
RF : Restricted Feeding
P2 : Period 2 (end of restriction)
P3 : Period 3 (end of refeeding)
Comparison	Ingenuity Canonical Pathways	-log(p-value)	Ratio	z-score	Molecules
RF vs. NF. after P2	Protein Ubiquitination Pathway	2,82E00	2,55E-02		DNAJA1,DNAJC17,DNAJC9,HSP90AA1,HSPA12B,PSMC5,PSMD10
	Unfolded protein response	2,65E00	4,44E-02		CALR,DNAJA1,DNAJC17,DNAJC9
	Aldosterone Signaling in Epithelial Cells	2,48E00	3,05E-02		DNAJA1,DNAJC17,DNAJC9,HSP90AA1,HSPA12B
	Sirtuin Signaling Pathway	2,05E00	2,05E-02	-2,000	ATG14,H3-3A/H3-3B,NDUFAB1,NDUFB10,TIMM17B,TIMM23
	SNARE Signaling Pathway	2,02E00	2,94E-02	0,000	ADCY4,MYH3,SNCG,SYN3
	RAC Signaling	2	2,9E-02		ACTR3,IQGAP1,ITGAM,PTK2
	Protein Kinase A Signaling	1,9E00	1,71E-02	0,816	ADCY4,AKAP9,H3-3A/H3-3B,PDE5A,PHKG1,PTK2,PYGM
	Estrogen Receptor Signaling	1,9E00	1,71E-02	-2,000	ADCY4,DDX5,HNRNPD,HSP90AA1,MED23,NDUFAB1,NDUFB10
	Cellular Effects of Sildenafil (Viagra)	1,87E00	2,67E-02		ADCY4,GUCY2C,MYH3,PDE5A
	cAMP-mediated signaling	1,84E00	2,13E-02	0,000	ADCY4,ADORA1,ADORA2B,AKAP9,PDE5A
	BAG2 Signaling Pathway	1,84E00	3,57E-02		HSP90AA1,PSMC5,PSMD10
	NRF2-mediated Oxidative Stress Response	1,82E00	2,11E-02		DNAJA1,DNAJC17,DNAJC9,HSP90AA1,PRDX1
	Actin Cytoskeleton Signaling	1,77E00	2,04E-02	1,000	ACTR3,IQGAP1,ITGAM,MYH3,PTK2
	Glutathione Biosynthesis	1,74E00	3,33E-01		GSS
	Androgen Signaling	1,7E00	2,37E-02		CALR,H3-3A/H3-3B,HSP90AA1,TAF9B
	Signaling by Rho Family GTPases	1,62E00	1,87E-02	-1,000	ACTR3,IQGAP1,ITGAM,PTK2,SEPTIN3
	Arginine Degradation I (Arginase Pathway)	1,62E00	2,5E-01		ARG1
	Glucocorticoid Receptor Signaling	1,59E00	1,38E-02		CD3E,H3-3A/H3-3B,HSP90AA1,KRT27,NDUFAB1,NDUFB10,TAF9B,TFB1M
	α-Adrenergic Signaling	1,55E00	2,78E-02		ADCY4,PHKG1,PYGM
	Tetrapyrrole Biosynthesis II	1,52E00	0.2		ALAS2
	Urea Cycle	1,44E00	1,67E-01		ARG1
	Arginine Degradation VI (Arginase 2 Pathway)	1,44E00	1,67E-01		ARG1
	UDP-N-acetyl-D-glucosamine Biosynthesis II	1,44E00	1,67E-01		GNPNAT1
	Nitric Oxide Signaling in the Cardiovascular System	1,43E00	2,5E-02		GUCY2C,HSP90AA1,PDE5A
	RHOA Signaling	1,4E00	2,42E-02		ACTR3,PTK2,SEPTIN3
	ERK/MAPK Signaling	1,37E00	1,85E-02		ETS1,H3-3A/H3-3B,ITGAM,PTK2
	FAT10 Signaling Pathway	1,34E00	3,57E-02		PSMC5,PSMD10
	HGF Signaling	1,33E00	2,27E-02		ETS1,ITGAM,PTK2
	Polyamine Regulation in Colon Cancer	1,31E00	3,45E-02		ARG1,MXD1
RF vs. NF. after P3	Oxidative Phosphorylation	3,44E00	7,21E-02	1,414	ATP5F1C,ATP5MF,COX6A2,MT-CO3,MT-ND3,MT-ND4,MT-ND5,SDHD
	HIF1α Signaling	3,34E00	5,29E-02	0,302	BMP6,FOXP3,HSPA8,HSPA9,NAA10,NCF2,PIK3CD,PIK3R5,RORC,RPS6KB2,VIM
	Apelin Adipocyte Signaling Pathway	2,51E00	6,59E-02	-0,816	ADCY3,ADCY4,CLIC2,GPX2,MGST2,NCF2
	HER-2 Signaling in Breast Cancer	2,5E00	4,41E-02	-1,414	COPS6,COX6A2,MT-CO3,MTCL1,NFKBID,NUP214,PDK1,PIK3CD,PIK3R5,RPS6KB2
	Mitochondrial Dysfunction	2,25E00	4,68E-02	NA	ATP5F1C,ATP5MF,COX6A2,MT-CO3,MT-ND3,MT-ND4,MT-ND5,SDHD
	IL-23 Signaling Pathway	2,24E00	8,7E-02	0,000	FOXP3,PIK3CD,PIK3R5,RORC
	Iron homeostasis signaling pathway	2,2E00	5,04E-02	NA	ALAS2,ATP6V0A1,BMP6,BMP8B,HSPA9,SLC40A1,SLC48A1
	Endocannabinoid Cancer Inhibition Pathway	2,07E00	4,76E-02	0,378	ADCY3,ADCY4,LEF1,PIK3CD,PIK3R5,SMPD2,VIM
	Glutathione Redox Reactions I	2,03E00	1,07E-01	NA	CLIC2,GPX2,MGST2
	Role of IL-17A in Arthritis	1,92E00	7,02E-02	NA	IL17RC,NFKBID,PIK3CD,PIK3R5
	eNOS Signaling	1,9E00	4,4E-02	0,816	ADCY3,ADCY4,CNGA4,HSPA8,HSPA9,PIK3CD,PIK3R5
	Gαs Signaling	1,86E00	4,8E-02	-1,342	ADCY3,ADCY4,ADD1,ADORA2B,CNGA4,PTGER2
	Aldosterone Signaling in Epithelial Cells	1,83E00	4,27E-02	NA	DNAJB13,DNAJC25,DNAJC8,HSPA8,HSPA9,PIK3CD,PIK3R5
	Methylglyoxal Degradation VI	1,81E00	1	NA	LDHD
	Melanocyte Development and Pigmentation Signaling	1,72E00	5,1E-02	-0,447	ADCY3,ADCY4,PIK3CD,PIK3R5,RPS6KB2
	IL-17A Signaling in Airway Cells	1,68E00	5,97E-02	0,000	IL17RC,NFKBID,PIK3CD,PIK3R5
	Role of Osteoblasts, Osteoclasts and Chondrocytes in Rheumatoid Arthritis	1,6E00	3,57E-02	NA	BIRC3,BMP6,BMP8B,LEF1,NFATC3,NFKBID,PIK3CD,PIK3R5
	Synaptogenesis Signaling Pathway	1,55E00	3,15E-02	0,000	ADCY3,ADCY4,EPHB6,FARP1,HSPA8,PIK3CD,PIK3R5,RPS6KB2,SNCG,STXBP6
	Leptin Signaling in Obesity	1,5E00	5,26E-02	NA	ADCY3,ADCY4,PIK3CD,PIK3R5
	Huntington's Disease Signaling	1,46E00	3,18E-02	NA	ATP5F1C,CAPN7,HSPA8,HSPA9,PIK3CD,PIK3R5,PSMD6,SDHD,TGM2
	Relaxin Signaling	1,45E00	3,87E-02	-0,816	ADCY3,ADCY4,NFKBID,NPR2,PIK3CD,PIK3R5
	Thyroid Cancer Signaling	1,45E00	5,06E-02	0,000	LEF1,PDK1,PIK3CD,PIK3R5
	Gap Junction Signaling	1,44E00	3,54E-02	NA	ADCY3,ADCY4,DBN1,GJB3,NPR2,PIK3CD,PIK3R5
	Sphingosine-1-phosphate Signaling	1,39E00	4,17E-02	0,447	ADCY3,ADCY4,PIK3CD,PIK3R5,SMPD2
	Sirtuin Signaling Pathway	1,39E00	3,08E-02	-1,890	ATP5F1C,LDHD,MT-ND3,MT-ND4,MT-ND5,NAMPT,PDK1,SDHD,XPA
	Renin-Angiotensin Signaling	1,37E00	4,1E-02	NA	ADCY3,ADCY4,PIK3CD,PIK3R5,PTGER2
	FcγRIIB Signaling in B Lymphocytes	1,35E00	4,71E-02	-1,000	BLNK,DOK1,PIK3CD,PIK3R5
	Ascorbate Recycling (Cytosolic)	1,34E00	3,33E-01	NA	GSTO2
	Inosine-5'-phosphate Biosynthesis II	1,34E00	3,33E-01	NA	PAICS
	1D-myo-inositol Hexakisphosphate Biosynthesis V (from Ins(1,3,4)P3)	1,34E00	3,33E-01	NA	IPPK
P3 vs. P2. NF	Superpathway of Citrulline Metabolism	3,96E00	3,33E-01	-0,447	ARG1,ARG2,GLS,LOC102724788/PRODH,NOS3
	Citrulline Biosynthesis	3,81E00	4,44E-01	0,000	ARG1,ARG2,GLS,LOC102724788/PRODH
	Sirtuin Signaling Pathway	3,64E00	7,88E-02	0,500	ARG2,ATG4D,ATP5PF,DOT1L,GLS,H3-3A/H3-3B,HSF1,LDHB,MT-ND1,MT-ND3,MT-ND4,MT-ND4L,NAMPT,NDUFA1,NDUFS4,NOS3,PAM16,PDK1,PGAM2,PGK1,POLR1A,POLR1C,TIMM23
	EIF2 Signaling	3,51E00	8,48E-02	-1,387	AGO4,EIF2AK1,EIF2AK4,EIF3J,EIF3K,KRAS,PIK3CD,PIK3R1,PPP1CA,RPL23,RPL23A,RPL28,RPL3,RPL31,RPL6,RPLP0,RPS2,RPS3,RPS8
	Primary Immunodeficiency Signaling	3,19E00	1,43E-01	NA	CD3E,CD8A,CIITA,DCLRE1C,IL7R,PTPRC,RAG2,RFXANK
	3-phosphoinositide Biosynthesis	3,02E00	8,17E-02	0,500	DOT1L,DUSP14,DUSP16,MTMR2,NT5C,PIK3CD,PIK3R1,PP2D1,PPFIA2,PPP1CA,PPP1R11,PPP1R8,PTPN12,PTPN6,PTPRC,RASA1,THTPA
	Hereditary Breast Cancer Signaling	2,88E00	9,15E-02	NA	BRCA1,BRD7,DDB2,FANCA,FANCM,KRAS,MSH6,PIK3CD,PIK3R1,POLR2E,RB1,SMARCD3,UBD
	Inhibition of ARE-Mediated mRNA Degradation Pathway	2,84E00	8,7E-02	-0,577	AGO4,CNOT1,CNOT11,CNOT3,DCP2,DIS3L,EDC3,EXOSC9,PRKAG2,PSMA3,PSMD6,TNFSF14,YWHAZ,ZFP36L1
	Superpathway of Inositol Phosphate Compounds	2,8E00	7,59E-02	0,728	DOT1L,DUSP14,DUSP16,MTMR2,NT5C,PIK3CD,PIK3R1,PP2D1,PPFIA2,PPIP5K2,PPP1CA,PPP1R11,PPP1R8,PTPN12,PTPN6,PTPRC,RASA1,THTPA
	Oxidative Phosphorylation	2,79E00	9,91E-02	-2,714	ATP5PF,MT-CO1,MT-CO2,MT-CO3,MT-ND1,MT-ND3,MT-ND4,MT-ND4L,NDUFA1,NDUFS4,VPS9D1
	D-myo-inositol (1,4,5,6)-Tetrakisphosphate Biosynthesis	2,77E00	8,24E-02	0,535	DOT1L,DUSP14,DUSP16,MTMR2,NT5C,PP2D1,PPFIA2,PPP1CA,PPP1R11,PPP1R8,PTPN12,PTPN6,PTPRC,RASA1,THTPA
	D-myo-inositol (3,4,5,6)-tetrakisphosphate Biosynthesis	2,77E00	8,24E-02	0,535	DOT1L,DUSP14,DUSP16,MTMR2,NT5C,PP2D1,PPFIA2,PPP1CA,PPP1R11,PPP1R8,PTPN12,PTPN6,PTPRC,RASA1,THTPA
	Mitochondrial Dysfunction	2,59E00	8,19E-02	NA	ACO1,ATP5PF,BACE1,GLRX2,MT-CO1,MT-CO2,MT-CO3,MT-ND1,MT-ND3,MT-ND4,MT-ND4L,NDUFA1,NDUFS4,VPS9D1
	Relaxin Signaling	2,54E00	8,39E-02	-0,707	ADCY3,ADCY4,GNAL,NAPEPLD,NOS3,NPR2,NT5C,PDE5A,PDE6C,PIK3CD,PIK3R1,PRKAG2,PRKCZ
	Role of p14/p19ARF in Tumor Suppression	2,54E00	1,72E-01	-0,447	PIK3CD,PIK3R1,RAC1,RB1,SENP3
	3-phosphoinositide Degradation	2,5E00	7,73E-02	0,535	DOT1L,DUSP14,DUSP16,MTMR2,NT5C,PP2D1,PPFIA2,PPP1CA,PPP1R11,PPP1R8,PTPN12,PTPN6,PTPRC,RASA1,THTPA
	Virus Entry via Endocytic Pathways	2,49E00	9,62E-02	NA	AP3M1,B2M,CD55,CLTA,KRAS,MR1,PIK3CD,PIK3R1,PRKCZ,RAC1
	Erythropoietin Signaling Pathway	2,46E00	7,91E-02	0,000	BIRC3,HBA1/HBA2,IL17D,IL5,KRAS,NOS3,PIK3CD,PIK3R1,PRKCZ,PTPN6,RAC1,TGFB1,TGFB3,TNFSF14
	D-myo-inositol-5-phosphate Metabolism	2,42E00	7,58E-02	0,535	DOT1L,DUSP14,DUSP16,MTMR2,NT5C,PP2D1,PPFIA2,PPP1CA,PPP1R11,PPP1R8,PTPN12,PTPN6,PTPRC,RASA1,THTPA
	Role of BRCA1 in DNA Damage Response	2,19E00	0.1	0,447	ABRAXAS1,BRCA1,BRD7,FANCA,FANCM,MSH6,RB1,SMARCD3
	Arginine Degradation I (Arginase Pathway)	2,16E00	0.5	NA	ARG1,ARG2
	Clathrin-mediated Endocytosis Signaling	2,13E00	7,25E-02	NA	ALB,AP3M1,ARF6,CLTA,FGF2,HGS,HIP1R,PIK3CD,PIK3R1,RAC1,SH3GL1,SH3GLB2,STON2,UBD
	Apelin Cardiac Fibroblast Signaling Pathway	2,13E00	1,74E-01	0,000	NOS3,PRKAG2,TGFB1,TGFB3
	Tight Junction Signaling	2,04E00	7,3E-02	NA	EPB41,HSF1,MYH3,MYH7B,MYL5,PALS1,PRKAG2,PRKCZ,RAB13,RAC1,TGFB1,TGFB3,VASP
	Creatine-phosphate Biosynthesis	1,95E00	0.4	NA	CKM,MAP4K4
	RAR Activation	1,93E00	6,86E-02	NA	ADCY3,ADCY4,BRD7,CARM1,GTF2H1,PIK3CD,PIK3R1,PRKAG2,PRKCZ,PRMT1,RAC1,SMARCD3,TGFB1,TGFB3
	Regulation of Cellular Mechanics by Calpain Protease	1,92E00	8,99E-02	NA	ACTN3,CAPN7,CNGA1,EZR,ITGA11,ITGAE,KRAS,RB1
	Paxillin Signaling	1,9E00	8,33E-02	-0,378	ACTN3,ARF6,ITGA11,ITGAE,KRAS,PIK3CD,PIK3R1,PTPN12,RAC1
	Hepatic Cholestasis	1,8E00	6,81E-02	NA	ABCB1,ADCY3,ADCY4,IL17D,IL5,IRAK4,NR1I2,PRKAG2,PRKCZ,SLC10A1,TGFB1,TGFB3,TNFSF14
	mTOR Signaling	1,8E00	6,6E-02	1,414	EIF3J,EIF3K,KRAS,NAPEPLD,PIK3CD,PIK3R1,PRKAG2,PRKCZ,PRR5L,RAC1,RPS2,RPS3,RPS8,TSC2
	Senescence Pathway	1,79E00	6,04E-02	-1,213	CACNB2,CAPN7,DLAT,DMTF1,ETS1,KRAS,PDK1,PHF1,PHF19,PIK3CD,PIK3R1,PPP1CA,PRKCZ,RB1,RNF2,TGFB1,TGFB3,ZFP36L1
	Urea Cycle	1,79E00	3,33E-01	NA	ARG1,ARG2
	Arginine Degradation VI (Arginase 2 Pathway)	1,79E00	3,33E-01	NA	ARG1,ARG2
	NAD Biosynthesis III	1,79E00	3,33E-01	NA	NAMPT,NMNAT2
	Glucocorticoid Receptor Signaling	1,71E00	5,16E-02	NA	ANXA1,ARG2,B2M,BGLAP,BRCA1,BRD7,CD247,CD3E,DNALI1,GTF2H1,H3-3A/H3-3B,IL17RC,IL5,IL7R,KRAS,MT-ND1,MT-ND3,MT-ND4,MT-ND4L,NDUFS4,NOS3,PIK3CD,PIK3R1,POLR2E,PRKAG2,RAC1,SGK1,SMARCD3,TGFB1,TGFB3
	SNARE Signaling Pathway	1,7E00	7,35E-02	-0,632	ADCY3,ADCY4,CACNB2,MYH3,MYH7B,MYL5,PRKAG2,SNCG,STXBP6,SYT3
	Melanocyte Development and Pigmentation Signaling	1,69E00	8,16E-02	0,378	ADCY3,ADCY4,KRAS,PIK3CD,PIK3R1,PRKAG2,PTPN6,SOX10
	Gap Junction Signaling	1,69E00	6,57E-02	NA	ADCY3,ADCY4,BGLAP,DBN1,KRAS,NPR2,NT5C,PIK3CD,PIK3R1,PRKAG2,PRKCZ,SGSM3,TUBB4B
	Renal Cell Carcinoma Signaling	1,68E00	8,75E-02	0,447	ETS1,KRAS,PIK3CD,PIK3R1,RAC1,TGFB1,UBD
	Th2 Pathway	1,68E00	7,3E-02	-1,000	BHLHE41,CD247,CD3E,CD80,IKZF1,IL5,PIK3CD,PIK3R1,STAT4,TGFB1
	Regulation of eIF4 and p70S6K Signaling	1,66E00	6,7E-02	0,000	AGO4,EIF3J,EIF3K,ITGA11,ITGAE,KRAS,PIK3CD,PIK3R1,PRKCZ,RPS2,RPS3,RPS8
	Reelin Signaling in Neurons	1,64E00	7,19E-02	-1,134	ARHGEF26,ARHGEF37,DNALI1,GRIN3B,MAPK8IP3,NDEL1,PDK1,PIK3CD,PIK3R1,RAC1
	Nitric Oxide Signaling in the Cardiovascular System	1,63E00	7,5E-02	-1,633	ARG2,CACNB2,NOS3,NPR2,PDE5A,PIK3CD,PIK3R1,PRKAG2,PRKCZ
	Actin Cytoskeleton Signaling	1,62E00	6,12E-02	-0,577	ACTN3,EZR,FGD3,FGF2,IQGAP1,ITGA11,ITGAE,KRAS,MYH3,MYH7B,MYL5,PIK3CD,PIK3R1,RAC1,RDX
	PFKFB4 Signaling Pathway	1,61E00	1,04E-01	-1,342	FGF2,PRKAG2,TGFB1,TGFB3,TKT
	Renin-Angiotensin Signaling	1,59E00	7,38E-02	-0,378	ADCY3,ADCY4,KRAS,PIK3CD,PIK3R1,PRKAG2,PRKCZ,PTPN6,RAC1
	IGF-1 Signaling	1,56E00	7,69E-02	-0,816	IGFBP7,KRAS,PIK3CD,PIK3R1,PRKAG2,PRKCZ,RASA1,YWHAZ
	Protein Kinase A Signaling	1,55E00	5,38E-02	-0,229	ADCY3,ADCY4,ADD1,CNGA1,DUSP16,H3-3A/H3-3B,MYL5,NAPEPLD,NOS3,PDE5A,PDE6C,PPP1CA,PPP1R11,PRKAG2,PRKCZ,PTPN12,PTPN6,PTPRC,TGFB1,TGFB3,VASP,YWHAZ
	Sphingomyelin Metabolism	1,54E00	2,5E-01	NA	SMPD2,SMPD4
	PD-1, PD-L1 cancer immunotherapy pathway	1,51E00	7,55E-02	0,816	B2M,CD247,CD80,MR1,PIK3CD,PIK3R1,TGFB1,TGFB3
	Endocannabinoid Cancer Inhibition Pathway	1,5E00	6,8E-02	-1,265	ADCY3,ADCY4,GNAL,NOS3,PIK3CD,PIK3R1,PRKAG2,SMPD2,SMPD4,SPTLC2
	14-3-3-mediated Signaling	1,49E00	7,09E-02	0,000	EDC3,KRAS,PIK3CD,PIK3R1,PRKCZ,SRPK2,TSC2,TUBB4B,YWHAZ
	Endocannabinoid Developing Neuron Pathway	1,49E00	7,09E-02	0,707	ADCY3,ADCY4,BRCA1,GNAL,KRAS,PIK3CD,PIK3R1,PRKAG2,RAC1
	cAMP-mediated signaling	1,46E00	5,96E-02	0,277	ADCY3,ADCY4,ADORA1,AVPR2,CNGA1,GNAL,HTR1A,HTR4,LAMTOR3,NAPEPLD,OPRM1,P2RY12,PDE5A,PDE6C
	Germ Cell-Sertoli Cell Junction Signaling	1,45E00	6,43E-02	NA	ACTN3,IQGAP1,KRAS,MAP3K15,MTMR2,PIK3CD,PIK3R1,RAC1,TGFB1,TGFB3,TUBB4B
	Cellular Effects of Sildenafil (Viagra)	1,44E00	6,67E-02	NA	ADCY3,ADCY4,CACNB2,MYH3,MYH7B,MYL5,NOS3,NPR2,PDE5A,PRKAG2
	Phosphatidylethanolamine Biosynthesis II	1,44E00	2,22E-01	NA	CEPT1,ETNK2
	Th1 and Th2 Activation Pathway	1,43E00	6,4E-02	NA	BHLHE41,CD247,CD3E,CD80,CD8A,IKZF1,IL5,PIK3CD,PIK3R1,STAT4,TGFB1
	NAD Signaling Pathway	1,43E00	6,62E-02	0,333	FGF2,LDHB,NAMPT,NMNAT2,PARP9,PIK3CD,PIK3R1,POLR2E,PRKAG2,TGFB1
	ERK/MAPK Signaling	1,42E00	6,02E-02	0,333	ETS1,H3-3A/H3-3B,ITGA11,ITGAE,KRAS,LAMTOR3,PIK3CD,PIK3R1,PPP1CA,PPP1R11,PRKAG2,RAC1,YWHAZ
	HGF Signaling	1,4E00	6,82E-02	0,816	ETS1,ITGA11,ITGAE,KRAS,MAP3K15,PIK3CD,PIK3R1,PRKCZ,RAC1
	P2Y Purigenic Receptor Signaling Pathway	1,38E00	6,77E-02	-1,000	ADCY3,ADCY4,KRAS,P2RY11,P2RY12,PIK3CD,PIK3R1,PRKAG2,PRKCZ
	CSDE1 Signaling Pathway	1,36E00	8,93E-02	0,000	AGO4,DCP2,EDC3,RAC1,TGFB1
	Fcγ Receptor-mediated Phagocytosis in Macrophages and Monocytes	1,35E00	7,45E-02	-1,134	ARF6,EZR,NAPEPLD,PIK3R1,PRKCZ,RAC1,VASP
	Antigen Presentation Pathway	1,35E00	1,03E-01	NA	B2M,CD74,CIITA,MR1
	Caveolar-mediated Endocytosis Signaling	1,34E00	0.08	NA	ALB,B2M,CD55,ITGA11,ITGAE,MR1
	Leptin Signaling in Obesity	1,32E00	7,89E-02	NA	ADCY3,ADCY4,GHRL,PIK3CD,PIK3R1,PRKAG2
	GDNF Family Ligand-Receptor Interactions	1,32E00	7,89E-02	0,447	DOK1,KRAS,PIK3CD,PIK3R1,RAC1,RASA1
	Macropinocytosis Signaling	1,32E00	7,89E-02	0,000	ARF6,KRAS,PIK3CD,PIK3R1,PRKCZ,RAC1
	Amyotrophic Lateral Sclerosis Signaling	1,32E00	6,9E-02	0,378	BID,BIRC3,CACNB2,CAPN7,GRIN3B,PIK3CD,PIK3R1,RAC1
	Methionine Degradation I (to Homocysteine)	1,31E00	1,25E-01	NA	MAT2A,PRMT1,SUV39H2
	Cancer Drug Resistance By Drug Efflux	1,3E00	8,62E-02	NA	ABCB1,KRAS,PDK1,PIK3CD,PIK3R1
	Phagosome Maturation	1,3E00	6,29E-02	NA	ATP6V1C1,B2M,CTSS,DCTN4,M6PR,MR1,RAC1,TCIRG1,TUBB4B,VPS37B
	Antiproliferative Role of Somatostatin Receptor 2	1,3E00	7,79E-02	0,000	KRAS,NPR2,NT5C,PIK3CD,PIK3R1,PTPN6
P3 vs. P2. RF	Protein Ubiquitination Pathway	5,55E00	1,42E-01	NA	BRCA1,CBL,DNAJA1,DNAJB13,DNAJC10,DNAJC14,DNAJC19,DNAJC24,DNAJC25,DNAJC7,HSP90AB1,HSP90B1,MDM2,NEDD4,PSMA3,PSMA7,PSMB8,PSMB9,PSMC3,PSMD10,PSME1,RPS27A,SKP1,STUB1,UBE2H,UBE2Z,UBR2,USP14,USP15,USP25,USP30,USP34,USP35,USP40,USP44,USP49,USP54,USP6,USP8
	Sirtuin Signaling Pathway	4,92E00	1,34E-01	-0,192	ARG2,ATG14,ATG4B,ATG4D,ATP5F1D,ATP5PF,DOT1L,GLS,HIF1A,HSF1,IDH2,MT-ATP6,MT-ND3,MT-ND4L,NDUFA1,NDUFA12,NDUFA3,NDUFAB1,NDUFB10,NDUFB9,NEDD4,NOS3,NR1H3,OGG1,PFKM,PGAM2,POLR1A,POLR1B,POLR1C,SDHA,SDHC,SDHD,SIRT1,SLC25A4,STAT3,TIMM8B,TOMM70,TUBA4B,XPA
	Huntington's Disease Signaling	4,15E00	1,27E-01	-1,414	AKT3,ATP5F1D,ATP5PF,CLTA,CLTB,CLTC,CREB1,CREB3,CREB3L4,DNM2,GLS,GNB1,GNB4,HDAC5,NAPB,PIK3CA,POLR2E,POLR2J2/POLR2J3,PRKCZ,PSMA3,PSMA7,PSMB8,PSMB9,PSMC3,PSMD10,PSME1,RASA1,RCOR1,RPS27A,SDHA,SDHC,SDHD,SHC1,TAF9B,TGM2,VTI1B
	Inhibition of ARE-Mediated mRNA Degradation Pathway	4	1,49E-01	0,471	AGO4,AKT3,CNOT1,CNOT3,CNOT7,CNOT8,DCP2,DIS3,DIS3L,EDC3,EXOSC4,EXOSC8,EXOSC9,MAPK13,MAPKAPK2,PSMA3,PSMA7,PSMB8,PSMB9,PSMC3,PSMD10,PSME1,TNFSF8,ZFP36
	cAMP-mediated signaling	3,59E00	1,28E-01	0,784	ADCY4,ADCY5,ADCY7,ADORA1,ADORA2B,AKAP13,AKAP9,AVPR2,CAMK1,CNGA1,CREB1,CREB3,CREB3L4,FICD,GABBR1,GNAL,GRK2,HTR1A,HTR4,LAMTOR3,MPPED2,NAPEPLD,OPRM1,P2RY12,P2RY13,PDE3B,PDE4B,PTGER3,RAF1,STAT3
	Estrogen Receptor Signaling	3,51E00	1,1E-01	-0,522	ADCY4,ADCY5,ADCY7,AKT3,ARG2,ATP5F1D,CACNB2,CARM1,CREB1,CREB3,CREB3L4,EIF2B1,EIF2B2,GNAL,GNB1,GNB4,GSK3A,HIF1A,HSP90AB1,HSP90B1,KRAS,MED12,MED23,MED31,MMP23B,MMP9,MT-ATP6,MT-ND3,MT-ND4L,NDUFA12,NDUFA3,NDUFAB1,NDUFB10,NDUFB9,NOS3,PIK3CA,PLCL2,PRKCZ,RAF1,ROCK1,SDHA,SDHC,SDHD,SHC1,SHE
	Clathrin-mediated Endocytosis Signaling	3,18E00	1,3E-01	NA	ACTR2,ACTR3,ALB,AP3M1,APOA2,CBL,CLTA,CLTB,CLTC,DNM2,FGF22,FGF23,HGS,HIP1R,ITGB6,LDLR,MDM2,PCYOX1,PIK3CA,RAB7A,RAC1,RPS27A,SH3GL1,SH3GLB2,STON2
	FLT3 Signaling in Hematopoietic Progenitor Cells	3,16E00	1,71E-01	1,069	AKT3,CBL,CREB1,CREB3,CREB3L4,KRAS,MAPK13,PIK3CA,RAF1,RPS6KA3,SHC1,STAT1,STAT3,STAT4
	Hereditary Breast Cancer Signaling	3,12E00	1,41E-01	NA	AKT3,BRCA1,BRCA2,BRD7,CDK4,DDB2,FANCM,HDAC5,HLTF,KRAS,MSH6,PBRM1,PHF10,PIK3CA,POLR2E,POLR2J2/POLR2J3,RAD51,RFC4,RPS27A,SMARCD3
	Pancreatic Adenocarcinoma Signaling	2,94E00	1,43E-01	0,277	AKT3,BRCA2,CCNE2,CDK4,E2F4,HDAC5,KRAS,MDM2,MMP9,NAPEPLD,PIK3CA,PLD3,PTGS2,RAC1,RAD51,RAF1,STAT1,STAT3
	Citrulline Biosynthesis	2,78E00	4,44E-01	1,000	ARG1,ARG2,GLS,LOC102724788/PRODH
	Role of BRCA1 in DNA Damage Response	2,77E00	1,63E-01	0,816	BRCA1,BRCA2,BRD7,E2F4,FANCM,HLTF,MSH6,PBRM1,PHF10,RAD51,RFC4,SMARCD3,STAT1
	Superpathway of Citrulline Metabolism	2,72E00	3,33E-01	0,447	ARG1,ARG2,GLS,LOC102724788/PRODH,NOS3
	Oxidative Phosphorylation	2,71E00	1,44E-01	-1,500	ATP5F1D,ATP5PF,COX7A1,MT-ATP6,MT-ND3,MT-ND4L,NDUFA1,NDUFA12,NDUFA3,NDUFAB1,NDUFB10,NDUFB9,SDHA,SDHC,SDHD,VPS9D1
	CMP-N-acetylneuraminate Biosynthesis I (Eukaryotes)	2,62E00	0.6	NA	CMAS,GNE,NANS
	Endocannabinoid Cancer Inhibition Pathway	2,55E00	1,29E-01	-0,229	ADCY4,ADCY5,ADCY7,AKT3,CCNE2,CREB1,CREB3,CREB3L4,DDIT3,GNAL,HIF1A,NOS3,NSMAF,PIK3CA,PTK2,RAF1,ROCK1,SMPD2,SMPD3
	Endocannabinoid Developing Neuron Pathway	2,5E00	1,34E-01	1,000	ADCY4,ADCY5,ADCY7,AKT3,BRCA1,CREB1,CREB3,CREB3L4,GNAL,GNB1,GNB4,KRAS,MAPK13,PIK3CA,RAC1,RAF1,STAT3
	Mitochondrial Dysfunction	2,49E00	1,23E-01	NA	ACO1,ATP5F1D,ATP5PF,BACE1,COX7A1,GLRX2,LRRK2,MT-ATP6,MT-ND3,MT-ND4L,NDUFA1,NDUFA12,NDUFA3,NDUFAB1,NDUFB10,NDUFB9,PRDX5,SDHA,SDHC,SDHD,VPS9D1
	NGF Signaling	2,37E00	1,33E-01	0,000	AKT3,CREB1,CREB3,CREB3L4,KRAS,MAP3K15,PIK3CA,PRKCZ,RAC1,RAF1,ROCK1,RPS6KA3,SHC1,SMPD2,SMPD3,TRAF4
	VEGF Signaling	2,37E00	1,41E-01	-1,265	ACTN3,AKT3,ARNT,EIF2B1,EIF2B2,EIF2S2,HIF1A,KRAS,NOS3,PIK3CA,PTK2,RAF1,ROCK1,SHC1
	Relaxin Signaling	2,29E00	1,23E-01	-0,302	ADCY4,ADCY5,ADCY7,AKT3,CREB1,FICD,GNAL,GNB1,GNB4,GUCY2C,MMP9,MPPED2,NAPEPLD,NOS3,NT5C,PDE3B,PDE4B,PIK3CA,PRKCZ
	Assembly of RNA Polymerase I Complex	2,26E00	3,33E-01	-1,000	POLR1A,POLR1B,POLR1C,UBTF
	Glucocorticoid Receptor Signaling	2,19E00	9,12E-02	NA	AKT3,ARG2,ATP5F1D,BRCA1,BRD7,CCNH,CD163,CD247,CREB1,DNALI1,GTF2H1,HLTF,HP,HSP90AB1,HSP90B1,IFNW1,IL15RA,IL17RB,IL4R,IL5,IL7R,KRAS,KRT24,KRT27,MAPK13,MMP9,MT-ATP6,MT-ND3,MT-ND4L,NDUFA12,NDUFA3,NDUFAB1,NDUFB10,NDUFB9,NOS3,PBRM1,PHF10,PIK3CA,POLR2E,POLR2J2/POLR2J3,PTGS2,RAC1,RAF1,SDHA,SDHC,SDHD,SELE,SHC1,SMARCD3,STAT1,STAT3,TAF10,TAF9B
	TR/RXR Activation	2,14E00	1,43E-01	NA	AKT3,ATP2A1,DIO1,HIF1A,HP,LDLR,MDM2,NCOA4,PDE3B,PIK3CA,THRA,THRSP
	14-3-3-mediated Signaling	2,13E00	1,26E-01	-1,000	AKT3,CBL,EDC3,GSK3A,KRAS,MAPT,PIK3CA,PLCL2,PRKCZ,RAF1,SRPK2,STRADA,TSC2,TUBB,TUBB4A,TUBB6
	Iron homeostasis signaling pathway	2,1E00	1,22E-01	NA	ACO1,ALAS2,ARNT,ATP6V0A1,ATP6V1C1,ATP6V1C2,BMP6,BMP8B,CD163,FECH,HIF1A,HIF3A,HP,NUBP2,SKP1,SLC48A1,STAT3
	IL-23 Signaling Pathway	2,08E00	1,74E-01	1,414	AKT3,FOXP3,HIF1A,IL23A,PIK3CA,RORC,STAT3,STAT4
	Gαi Signaling	2,07E00	1,21E-01	1,291	ADCY4,ADCY5,ADCY7,ADORA1,GABBR1,GNAL,GNB1,GNB4,HTR1A,KRAS,OPRM1,P2RY12,P2RY13,PTGER3,RAF1,SHC1,STAT3
	Role of Hypercytokinemia/hyperchemokinemia in the Pathogenesis of Influenza	2,06E00	1,4E-01	2,309	DDX58,EIF2AK2,IFIT2,IFIT3,IFNW1,IL18,IL5,IRF7,ISG15,MYD88,OAS2,STAT1
	FGF Signaling	2,06E00	1,4E-01	0,577	AKT3,CREB1,CREB3,CREB3L4,FGF22,FGF23,MAPK13,MAPKAPK2,PIK3CA,RAC1,RAF1,STAT3
	Hypoxia Signaling in the Cardiovascular System	2,04E00	1,45E-01	1,633	ARNT,CREB1,CREB3,CREB3L4,HIF1A,HSP90AB1,HSP90B1,MDM2,NOS3,UBE2H,UBE2Z
	Xenobiotic Metabolism AHR Signaling Pathway	2,02E00	1,38E-01	1,155	AHR,AIP,ALDH1L2,ALDH2,ALDH5A1,ARNT,CYP1A2,GSTO2,GSTZ1,HDAC5,HSP90AB1,HSP90B1
	DNA Double-Strand Break Repair by Homologous Recombination	2	2,86E-01	NA	ATRX,BRCA1,BRCA2,RAD51
	tRNA Charging	1,95E00	1,79E-01	-0,378	CARS2,IARS2,MARS1,NARS1,RARS2,TARS2,YARS1
	Remodeling of Epithelial Adherens Junctions	1,95E00	1,47E-01	0,000	ACTN3,ACTR2,ACTR3,CLIP1,DNM2,HGS,RAB7A,TUBB,TUBB4A,TUBB6
	P2Y Purigenic Receptor Signaling Pathway	1,94E00	1,2E-01	-0,775	ADCY4,ADCY5,ADCY7,AKT3,CREB1,CREB3,CREB3L4,GNB1,GNB4,KRAS,P2RY11,P2RY12,PIK3CA,PLCL2,PRKCZ,RAF1
	Methylglyoxal Degradation I	1,93E00	6,67E-01	NA	HAGH,HAGHL
	AMPK Signaling	1,84E00	1,02E-01	-0,535	AKT3,BRD7,CKM,CREB1,CREB3,CREB3L4,GNAL,GNB1,GNB4,HLTF,HMGCR,MAPK13,NOS3,ORAI2,PBRM1,PFKFB2,PFKM,PHF10,PIK3CA,PPM1E,RAB7A,SIRT1,SMARCD3,STRADA,TSC2
	Actin Cytoskeleton Signaling	1,82E00	1,02E-01	0,894	ACTN3,ACTR2,ACTR3,APC2,ARHGEF1,ARHGEF12,FGF22,FGF23,IQGAP3,ITGA4,ITGAM,ITGB6,KRAS,MYH10,MYH7B,MYH9,MYO1H,PFN2,PIK3CA,PTK2,RAC1,RAF1,ROCK1,SHC1,TIAM2
	Cardiac Hypertrophy Signaling (Enhanced)	1,8E00	8,84E-02	0,617	ADCY4,ADCY5,ADCY7,AKAP13,AKT3,ATP2A1,CACNB2,DVL2,EIF2B1,EIF2B2,FGF22,FGF23,FICD,GNB1,GNB4,GSK3A,HDAC5,IL15RA,IL17D,IL17RB,IL18,IL4R,IL5,IL7R,ITGA4,ITGAM,ITGB6,KRAS,MAP3K15,MAPK13,MAPKAPK2,MPPED2,NAPEPLD,OSM,PDE3B,PDE4B,PIK3CA,PLCL2,PRKCZ,PTGS2,PTK2,RAF1,ROCK1,RPS6,STAT3,TNFSF8,TSC2,WNT9B
	TCA Cycle II (Eukaryotic)	1,78E00	2,08E-01	-0,447	ACO1,IDH3G,SDHA,SDHC,SDHD
	Heme Biosynthesis II	1,78E00	3,33E-01	NA	ALAS2,FECH,UROS
	BAG2 Signaling Pathway	1,74E00	1,31E-01	1,342	MAPKAPK2,MAPT,MDM2,PSMA3,PSMA7,PSMB8,PSMB9,PSMC3,PSMD10,PSME1,STUB1
	Oncostatin M Signaling	1,73E00	1,63E-01	1,134	KRAS,OSM,RAF1,SHC1,STAT1,STAT3,TIMP3
	Thrombin Signaling	1,73E00	1,02E-01	-1,000	ADCY4,ADCY5,ADCY7,AKT3,ARHGEF1,ARHGEF12,ARHGEF26,ARHGEF37,CAMK1,CREB1,GNAL,GNB1,GNB4,KRAS,MAPK13,PIK3CA,PLCL2,PRKCZ,PTK2,RAC1,RAF1,ROCK1,SHC1
	Coronavirus Pathogenesis Pathway	1,67E00	1,03E-01	0,447	CCDC22,CCNE2,CCR2,CDK4,DDIT3,DDX58,E2F4,HDAC5,HIF1A,IFNW1,IRF7,MAPK13,NPC1,OAS2,PTGS2,RAB7A,RPS27A,RPS6,STAT1,STAT3,TOMM70
	Ephrin Receptor Signaling	1,67E00	1,03E-01	1,414	ACTR2,ACTR3,AKT3,CREB1,CREB3,CREB3L4,GNAL,GNB1,GNB4,GRIN3B,ITGA4,ITGAM,ITGB6,KRAS,PTK2,RAC1,RAF1,RASA1,ROCK1,SHC1,STAT3
	Arginine Degradation I (Arginase Pathway)	1,64E00	0.5	NA	ARG1,ARG2
	Nucleotide Excision Repair Pathway	1,64E00	1,71E-01	NA	CCNH,GTF2H1,POLR2E,POLR2J2/POLR2J3,RPA3,XPA
	p53 Signaling	1,64E00	1,22E-01	1,000	AKT3,BRCA1,CCNG1,CDK4,DRAM1,GNL3,HIF1A,HIPK2,MDM2,PIK3CA,SCO2,SIRT1
	Melanocyte Development and Pigmentation Signaling	1,64E00	1,22E-01	0,302	ADCY4,ADCY5,ADCY7,CREB1,CREB3,CREB3L4,KRAS,PIK3CA,RAF1,RPS6KA3,SHC1,SOX10
	EGF Signaling	1,63E00	1,45E-01	-1,414	AKT3,MAPK13,PIK3CA,RAF1,RASA1,SHC1,STAT1,STAT3
	Renin-Angiotensin Signaling	1,6E00	1,15E-01	-1,000	ADCY4,ADCY5,ADCY7,KRAS,MAPK13,PIK3CA,PRKCZ,PTK2,RAC1,RAF1,SHC1,SHE,STAT1,STAT3
	Superpathway of Geranylgeranyldiphosphate Biosynthesis I (via Mevalonate)	1,6E00	2,22E-01	0,000	FDPS,HADHA,HADHB,HMGCR
	FAT10 Signaling Pathway	1,59E00	1,43E-01	NA	PSMA3,PSMA7,PSMB8,PSMB9,PSMC3,PSMD10,PSME1,UBE2Z
	Phagosome Maturation	1,57E00	1,07E-01	NA	ATP6V0A1,ATP6V1C1,ATP6V1C2,DCTN4,NAPB,NCF2,PRDX1,PRDX2,PRDX5,RAB7A,RAC1,TUBA4B,TUBB,TUBB4A,TUBB6,VPS37C,VTI1B
	SNARE Signaling Pathway	1,55E00	1,1E-01	0,258	ADCY4,ADCY5,ADCY7,CACNB2,MYH10,MYH7B,MYH9,MYO1H,NAPB,RAB7A,SNCG,STXBP5,SYN3,SYT3,VTI1B
	IL-12 Signaling and Production in Macrophages	1,55E00	1,1E-01	NA	AKT3,ALB,APOA2,IL18,IL23A,MAPK13,MST1,MYD88,PCYOX1,PIK3CA,PRKCZ,RAB7A,STAT1,STAT4,ZNF668
	DNA damage-induced 14-3-3σ Signaling	1,52E00	2,11E-01	NA	AKT3,BRCA1,CCNE2,RAD9A
	Breast Cancer Regulation by Stathmin1	1,51E00	8,42E-02	0,714	ADGRE2,ADORA1,ADORA2B,ANKHD1/ANKHD1-EIF4EBP3,ARHGEF1,ARHGEF12,AURKA,AVPR2,BMP6,CAMK1,CCR2,CCR5,CDK4,CREB1,CREB3,CREB3L4,CXCR6,E2F4,GABBR1,GNB1,GNB4,GPR137C,GPR160,GPR183,GPR75,GPR89A/GPR89B,HIF1A,HTR1A,HTR4,KRAS,MMP9,OPRM1,P2RY11,P2RY12,P2RY13,PIK3CA,PPP1CA,PRKCZ,PTAFR,PTGDR2,PTGER3,RAC1,RAF1,RPS6KA3,SCTR,SHC1,STAT3,TUBB,TUBB4A,TUBB6
	Prostate Cancer Signaling	1,5E00	1,14E-01	NA	AKT3,CCNE2,CREB1,CREB3,CREB3L4,E2F4,HDAC5,HSP90AB1,HSP90B1,KRAS,MDM2,PIK3CA,RAF1
	Adrenomedullin signaling pathway	1,5E00	1,01E-01	-1,147	ADCY4,ADCY5,ADCY7,AKT3,ARNT,C3,GSK3A,GUCY2C,HIF1A,IL18,KRAS,MAPK13,NOS3,NT5C,PIK3CA,PLCL2,PTK2,RAF1,SHC1,SHE
	Role of JAK1 and JAK3 in γc Cytokine Signaling	1,49E00	1,3E-01	NA	BLNK,IL15RA,IL4R,IL7R,KRAS,PIK3CA,SHC1,STAT1,STAT3
	Molecular Mechanisms of Cancer	1,49E00	8,72E-02	NA	ADCY4,ADCY5,ADCY7,AKT3,APC2,ARHGEF1,ARHGEF12,AURKA,BMP6,BMP8B,BRCA1,CBL,CCNE2,CDK4,CFLAR,E2F4,GNAL,GNB1,GNB4,GSK3A,HDAC5,HIF1A,HIPK2,ITGA4,ITGAM,ITGB6,KRAS,LAMTOR3,MAPK13,MDM2,PIK3CA,PRKCZ,PTCH2,PTK2,RAC1,RAF1,RASA1,SHC1,WNT9B
	IGF-1 Signaling	1,46E00	1,15E-01	-1,897	AKT3,IGFBP7,KRAS,NEDD4,PIK3CA,PRKCZ,PTK2,RAF1,RASA1,SHC1,SOCS4,STAT3
	Aldosterone Signaling in Epithelial Cells	1,46E00	1,04E-01	-1,890	AHCY,DNAJA1,DNAJB13,DNAJC10,DNAJC14,DNAJC19,DNAJC24,DNAJC25,DNAJC7,HSP90AB1,HSP90B1,KRAS,NEDD4,PIK3CA,PLCL2,PRKCZ,RAF1
	Superpathway of Cholesterol Biosynthesis	1,45E00	1,72E-01	0,447	FDPS,HADHA,HADHB,HMGCR,SC5D
	Tetrapyrrole Biosynthesis II	1,44E00	0.4	NA	ALAS2,UROS
	JAK/STAT Signaling	1,43E00	1,22E-01	0,000	AKT3,KRAS,PIAS3,PIK3CA,RAF1,SHC1,SOCS4,STAT1,STAT3,STAT4
	Apelin Endothelial Signaling Pathway	1,42E00	1,06E-01	-0,277	ADCY4,ADCY5,ADCY7,AKT3,ARNT,GNAL,GNB1,GNB4,HDAC5,HIF1A,KRAS,NOS3,PIK3CA,PRKCZ,RAF1
	RAR Activation	1,4E00	9,8E-02	NA	ADCY4,ADCY5,ADCY7,AKT3,BRD7,CARM1,CCNH,DHRS9,GTF2H1,HLTF,MAPK13,MAPKAPK2,NRIP2,PBRM1,PHF10,PIK3CA,PRKCZ,RAC1,SMARCD3,SNW1
	Regulation of eIF4 and p70S6K Signaling	1,4E00	1,01E-01	-1,414	AGO4,AKT3,EIF2B1,EIF2B2,EIF2S2,EIF3A,EIF3K,ITGA4,ITGAM,ITGB6,KRAS,MAPK13,PIK3CA,PRKCZ,RAF1,RPS27A,RPS6,SHC1
	MSP-RON Signaling In Macrophages Pathway	1,37E00	1,09E-01	1,387	ARG1,CIITA,CREB1,CREB3,CREB3L4,ITGAM,KRAS,MST1,PIK3CA,PRKCZ,PTGS2,STAT1,STAT3
	IL-1 Signaling	1,36E00	1,15E-01	0,447	ADCY4,ADCY5,ADCY7,ECSIT,GNAL,GNB1,GNB4,IL1RAP,IRAK4,MAPK13,MYD88
	HGF Signaling	1,35E00	1,06E-01	0,000	AKT3,ELK3,ITGA4,ITGAM,ITGB6,KRAS,MAP3K15,PIK3CA,PRKCZ,PTGS2,PTK2,RAC1,RAF1,STAT3
	UDP-N-acetyl-D-galactosamine Biosynthesis II	1,33E00	2,31E-01	NA	GNPDA2,GNPNAT1,HK3
	HIF1α Signaling	1,33E00	9,62E-02	-0,229	AKT3,ARNT,BMP6,CAMK1,FOXP3,HIF1A,HK3,KRAS,MDM2,MMP23B,MMP9,NCF2,PIK3CA,PRKCZ,RAC1,RAF1,RORC,RPS6,STAT3,STUB1
