# Supplementary material for: Comparative analysis of whole blood transcriptomics between European and local Caribbean pigs in response to feed restriction in a tropical climate
Source: BMC Genomics. 2023 May 30;24:292. doi: 10.1186/s12864-023-09381-7 (PMC10230820; doi:10.1186/s12864-023-09381-7)
Supplement: Supplementary file 2 — Supplementary Material 2 [file 12864_2023_9381_MOESM2_ESM.xlsx]

## Sheet: Creole_IPA
Supplementary Table 2: List of significant canonical pathways and molecules involved identified by Ingenuity Pathway Analysis for each comparison in Creole
NF : Normal Feeding
RF : Restricted Feeding
P2 : Period 2 (end of restriction)
P3 : Period 3 (end of refeeding)
Comparison	Ingenuity Canonical Pathways	-log(p-value)	Ratio	z-score	Molecules
RF vs. NF. after P2	Interferon Signaling	7,34E00	2,5E-01	-3,000	IFIT3,IFITM3,IFNGR1,IFNGR2,IRF1,ISG15,JAK2,MX1,PSMB8
	Pancreatic Adenocarcinoma Signaling	4,8E00	9,52E-02	-0,632	CCNE2,CDK4,HDAC3,JAK2,MDM2,PIK3CD,PIK3R5,PLD1,PTGS2,RAC1,RALBP1,STAT3
	Ephrin Receptor Signaling	4,51E00	7,39E-02	-2,309	ABI1,ACTR2,ACTR3,ARPC2,GNAL,GNB1,GNB4,ITGAM,ITGB2,JAK2,MAP3K14,RAC1,RALB,SDCBP,STAT3
	RAC Signaling	4,4E00	8,7E-02	-1,265	ACTR2,ACTR3,ARPC2,IQGAP1,ITGAM,ITGB2,PARD6A,PIK3CD,PIK3R5,PLD1,RAC1,RALB
	Th1 Pathway	4,23E00	9,02E-02	-1,667	IFNGR1,IFNGR2,IL27,IRF1,ITGB2,JAK2,LGALS9,PIK3CD,PIK3R5,STAT3,STAT4
	Signaling by Rho Family GTPases	4,19E00	6,34E-02	-1,732	ACTR2,ACTR3,ARPC2,CIT,FNBP1,GNAL,GNB1,GNB4,IQGAP1,ITGAM,ITGB2,MSN,PARD6A,PIK3CD,PIK3R5,PLD1,RAC1
	Colorectal Cancer Metastasis Signaling	4,13E00	6,27E-02	-1,807	ADCY4,CASP3,FNBP1,GNAL,GNB1,GNB4,IFNGR1,JAK2,PIK3CD,PIK3R5,PTGER2,PTGS2,RAC1,RALB,SIAH1,STAT3,WNT2B
	Role of Hypercytokinemia/hyperchemokinemia in the Pathogenesis of Influenza	4,06E00	1,05E-01	-3,000	EIF2AK2,IFIT2,IFIT3,IRF3,ISG15,MX1,MYD88,OAS2,RSAD2
	Molecular Mechanisms of Cancer	4,02E00	5,15E-02	NA	ADCY4,CASP3,CCNE2,CDK4,FNBP1,GNAL,GNB1,GNB4,HDAC3,HIPK2,ITGAM,ITGB2,JAK2,MAX,MDM2,PIK3CD,PIK3R5,PMAIP1,RAC1,RALB,RALBP1,WNT2B,XIAP
	HER-2 Signaling in Breast Cancer	3,96E00	6,61E-02	-0,775	CASP3,CCNE2,CDK4,COPS6,COX15,ITGB2,MDM2,MT-CO1,PARD6A,PIK3CD,PIK3R5,PTGS2,RALB,STAT3,XIAP
	Cardiac Hypertrophy Signaling (Enhanced)	3,95E00	4,79E-02	-2,711	ADCY4,AKAP13,CSF2RB,EIF2B2,FGF21,FICD,GNB1,GNB4,HDAC3,IL2RG,IL7R,ITGAM,ITGB2,JAK2,MAP3K14,MAPKAPK2,MEF2D,OSM,PDE4B,PIK3CD,PIK3R5,PTGS2,RALB,STAT3,TNFRSF1B,WNT2B
	Role of PKR in Interferon Induction and Antiviral Response	3,8E00	8,09E-02	-2,530	CASP3,CASP5,EIF2AK2,HSP90AA1,IFIH1,IFNGR1,IFNGR2,IRF1,IRF3,MYD88,STAT3
	Sirtuin Signaling Pathway	3,74E00	5,82E-02	-0,535	ATG14,ATG16L2,ATG9A,ATP5F1C,FOXO4,GABARAPL2,GLS,H3-3A/H3-3B,IDH2,LDHC,MT-ND1,MT-ND6,NDUFA3,NQO1,STAT3,TIMM8B,TUBA4B
	MSP-RON Signaling Pathway	3,66E00	1,21E-01	NA	CCR2,CSF2RB,ITGAM,ITGB2,JAK2,PIK3CD,PIK3R5
	MSP-RON Signaling In Macrophages Pathway	3,64E00	8,4E-02	0,000	IFNGR1,IFNGR2,ITGAM,ITGB2,JAK2,PIK3CD,PIK3R5,PTGS2,RALB,STAT3
	Production of Nitric Oxide and Reactive Oxygen Species in Macrophages	3,63E00	6,81E-02	-2,496	APOA2,FNBP1,IFNGR1,IFNGR2,IRF1,JAK2,MAP3K14,NCF4,PIK3CD,PIK3R5,PPP1R11,RAC1,TNFRSF1B
	Th1 and Th2 Activation Pathway	3,49E00	6,98E-02	NA	IFNGR1,IFNGR2,IL27,IL2RG,IRF1,ITGB2,JAK2,LGALS9,PIK3CD,PIK3R5,STAT3,STAT4
	Huntington's Disease Signaling	3,41E00	5,65E-02	0,378	ATP5F1C,CASP3,CASP5,GLS,GNB1,GNB4,HDAC3,PIK3CD,PIK3R5,PSMB8,PSMB9,PSME2,RPH3A,TAF9B,UBD,VTI1B
	IL-23 Signaling Pathway	3,39E00	1,3E-01	-1,633	IL23A,JAK2,PIK3CD,PIK3R5,STAT3,STAT4
	Tumor Microenvironment Pathway	3,34E00	6,7E-02	-2,309	FGF21,FOXO4,JAK2,LGALS9,MAP3K14,OSM,PIK3CD,PIK3R5,PTGS2,RAC1,RALB,STAT3
	fMLP Signaling in Neutrophils	3,31E00	7,63E-02	-2,121	ACTR2,ACTR3,ARPC2,GNAL,GNB1,GNB4,PIK3CD,PIK3R5,RAC1,RALB
	IL-8 Signaling	3,24E00	6,19E-02	-2,111	FNBP1,GNAL,GNB1,GNB4,IQGAP1,ITGAM,ITGB2,PIK3CD,PIK3R5,PLD1,PTGS2,RAC1,RALB
	Role of JAK1 and JAK3 in γc Cytokine Signaling	3,19E00	1,01E-01	NA	IL2RG,IL7R,JAK2,PIK3CD,PIK3R5,RALB,STAT3
	GM-CSF Signaling	3,15E00	0.1	-1,890	BCL2A1,CSF2RB,JAK2,PIK3CD,PIK3R5,RALB,STAT3
	Actin Nucleation by ARP-WASP Complex	3,09E00	8,6E-02	-2,449	ACTR2,ACTR3,ARPC2,FNBP1,ITGAM,ITGB2,RAC1,RALB
	Protein Ubiquitination Pathway	3,07E00	5,45E-02	NA	B2M,DNAJA1,HSP90AA1,HSPA13,MDM2,PSMB8,PSMB9,PSME2,UBD,UBR2,USP15,USP35,USP54,USP6,XIAP
	Endothelin-1 Signaling	3,07E00	6,25E-02	-0,577	ADCY4,CASP3,CASP5,GNAL,GUCY2C,PIK3CD,PIK3R5,PLD1,PTGER2,PTGS2,RALB,SHE
	Clathrin-mediated Endocytosis Signaling	3,05E00	6,22E-02	NA	ACTR2,ACTR3,APOA2,ARPC2,FGF21,ITGB2,MDM2,PIK3CD,PIK3R5,RAC1,SH3GL1,UBD
	p53 Signaling	2,94E00	8,16E-02	-0,816	CCNG1,CDK4,HIPK2,MDM2,PIK3CD,PIK3R5,PMAIP1,THBS1
	Natural Killer Cell Signaling	2,93E00	6,03E-02	-1,732	B2M,CD48,JAK2,LAIR1,MAP3K14,MYD88,NCR3,PIK3CD,PIK3R5,RAC1,RALB,STAT4
	Renin-Angiotensin Signaling	2,92E00	7,38E-02	-1,633	ADCY4,JAK2,PIK3CD,PIK3R5,PTGER2,RAC1,RALB,SHE,STAT3
	Estrogen Receptor Signaling	2,89E00	4,65E-02	0,000	ADCY4,ATP5F1C,EIF2B2,FOXO4,GNAL,GNB1,GNB4,HDAC3,HSP90AA1,JAK2,MED12,MED31,MT-ND1,MT-ND6,NDUFA3,PIK3CD,PIK3R5,RALB,SHE
	IL-3 Signaling	2,84E00	8,86E-02	-1,890	CSF2RB,JAK2,PIK3CD,PIK3R5,RAC1,RALB,STAT3
	Endocannabinoid Developing Neuron Pathway	2,8E00	7,09E-02	-0,707	ADCY4,GNAL,GNB1,GNB4,PIK3CD,PIK3R5,RAC1,RALB,STAT3
	Glucocorticoid Receptor Signaling	2,8E00	4,13E-02	NA	ANXA1,ATP5F1C,B2M,CD163,CSF2RB,H3-3A/H3-3B,HLTF,HP,HSP90AA1,IL2RG,IL7R,IRF3,JAK2,MAP3K14,MT-ND1,MT-ND6,NDUFA3,PIK3CD,PIK3R5,PTGS2,RAC1,RALB,STAT3,TAF9B
	JAK/STAT Signaling	2,75E00	8,54E-02	-1,134	JAK2,PIK3CD,PIK3R5,PTPN1,RALB,STAT3,STAT4
	PD-1, PD-L1 cancer immunotherapy pathway	2,72E00	7,55E-02	0,000	B2M,IFNGR1,IFNGR2,IL2RG,JAK2,PIK3CD,PIK3R5,TNFRSF1B
	HGF Signaling	2,69E00	6,82E-02	-1,633	ITGAM,ITGB2,MAP3K14,PIK3CD,PIK3R5,PTGS2,RAC1,RALB,STAT3
	Role of JAK1, JAK2 and TYK2 in Interferon Signaling	2,69E00	1,54E-01	NA	IFNGR1,IFNGR2,JAK2,STAT3
	BAG2 Signaling Pathway	2,69E00	8,33E-02	-1,342	CASP3,HSP90AA1,MAPKAPK2,MDM2,PSMB8,PSMB9,PSME2
	Actin Cytoskeleton Signaling	2,63E00	5,31E-02	-1,897	ACTR2,ACTR3,ARPC2,FGF21,IQGAP1,ITGAM,ITGB2,MSN,PFN2,PIK3CD,PIK3R5,RAC1,RALB
	CD40 Signaling	2,53E00	8,96E-02	-1,342	MAP3K14,MAPKAPK2,PIK3CD,PIK3R5,PTGS2,STAT3
	Gαi Signaling	2,51E00	6,43E-02	-0,378	ADCY4,GNAL,GNB1,GNB4,HTR1A,P2RY12,RALB,STAT3,TBXA2R
	iNOS Signaling	2,51E00	1,06E-01	-2,000	IFNGR1,IFNGR2,IRF1,JAK2,MYD88
	Role of p14/p19ARF in Tumor Suppression	2,51E00	1,38E-01	1,000	MDM2,PIK3CD,PIK3R5,RAC1
	Acute Myeloid Leukemia Signaling	2,49E00	7,69E-02	-0,447	CSF2RB,IDH2,IDH3G,PIK3CD,PIK3R5,RALB,STAT3
	Regulation of Actin-based Motility by Rho	2,48E00	6,9E-02	-2,449	ACTR2,ACTR3,ARPC2,FNBP1,ITGAM,ITGB2,PFN2,RAC1
	PI3K/AKT Signaling	2,44E00	5,53E-02	-1,633	CSF2RB,HSP90AA1,IL2RG,IL7R,ITGAM,ITGB2,JAK2,MDM2,PIK3CD,PTGS2,RALB
	Mitochondrial Dysfunction	2,44E00	5,85E-02	NA	ACO1,ATP5F1C,ATP5MF,CASP3,COX15,LRRK2,MT-CO1,MT-ND1,MT-ND6,NDUFA3
	ID1 Signaling Pathway	2,42E00	5,5E-02	-2,111	ABI1,ACVRL1,CDK4,CHRNA2,CHRNB2,MDM2,PIK3CD,PIK3R5,RALB,STAT3,TNFRSF1B
	Cardiac Hypertrophy Signaling	2,4E00	4,98E-02	-2,530	ADCY4,EIF2B2,FNBP1,GNAL,GNB1,GNB4,MAP3K14,MAPKAPK2,MEF2D,PIK3CD,PIK3R5,RAC1,RALB
	Melanoma Signaling	2,39E00	0.1	-1,342	CDK4,MDM2,PIK3CD,PIK3R5,RALB
	MYC Mediated Apoptosis Signaling	2,39E00	0.1	-1,342	CASP3,MAX,MDM2,PMAIP1,TNFRSF1B
	Coronavirus Pathogenesis Pathway	2,38E00	5,42E-02	0,905	CASP3,CCNE2,CCR2,CDK4,HDAC3,IRF3,OAS2,PTGS2,RPS9,STAT3,ZC3HAV1
	Ephrin B Signaling	2,37E00	8,33E-02	0,000	ABI1,CAP1,GNAL,GNB1,GNB4,RAC1
	Small Cell Lung Cancer Signaling	2,36E00	7,29E-02	-1,000	CCNE2,CDK4,HDAC3,MAX,PIK3CD,PIK3R5,PTGS2
	Erythropoietin Signaling Pathway	2,33E00	5,65E-02	-1,897	CSF2RB,HBA1/HBA2,JAK2,MDM2,OSM,PIK3CD,PIK3R5,RAC1,RALB,XIAP
	Senescence Pathway	2,32E00	4,7E-02	-0,277	CCNE2,CDK4,FOXO4,HBP1,HIPK2,IRF3,MAPKAPK2,MDM2,PHF1,PIK3CD,PIK3R5,RALB,RNF2,ZFP36L1
	Glioma Signaling	2,3E00	6,45E-02	NA	CDK4,HDAC3,IDH2,IDH3G,MDM2,PIK3CD,PIK3R5,RALB
	Airway Inflammation in Asthma	2,3E00	1,21E-01	NA	IFNGR1,IFNGR2,IL23A,OSM
	Caveolar-mediated Endocytosis Signaling	2,29E00	0.08	NA	B2M,CD48,CD55,ITGAM,ITGB2,PTPN1
	Macropinocytosis Signaling	2,26E00	7,89E-02	-1,342	ABI1,ITGB2,PIK3CD,PIK3R5,RAC1,RALB
	Role of JAK2 in Hormone-like Cytokine Signaling	2,25E00	1,18E-01	NA	HLTF,JAK2,PTPN1,STAT3
	Antiproliferative Role of Somatostatin Receptor 2	2,23E00	7,79E-02	-1,000	GNB1,GNB4,GUCY2C,PIK3CD,PIK3R5,RALB
	Relaxin Signaling	2,23E00	5,81E-02	-1,342	ADCY4,FICD,GNAL,GNB1,GNB4,GUCY2C,PDE4B,PIK3CD,PIK3R5
	Integrin Signaling	2,22E00	5,16E-02	-2,714	ACTR2,ACTR3,ARPC2,FNBP1,ITGAM,ITGB2,PFN2,PIK3CD,PIK3R5,RAC1,RALB
	IL-6 Signaling	2,22E00	6,25E-02	-2,121	JAK2,MAP3K14,MAPKAPK2,PIK3CD,PIK3R5,RALB,STAT3,TNFRSF1B
	IL-9 Signaling	2,21E00	1,14E-01	-1,000	IL2RG,PIK3CD,PIK3R5,STAT3
	Acute Phase Response Signaling	2,2E00	5,41E-02	-2,333	APOA2,HP,JAK2,MAP3K14,MYD88,OSM,PIK3CD,RALB,STAT3,TNFRSF1B
	RHOGDI Signaling	2,19E00	5,12E-02	2,449	ACTR2,ACTR3,ARPC2,FNBP1,GNAL,GNB1,GNB4,ITGAM,ITGB2,MSN,RAC1
	Axonal Guidance Signaling	2,19E00	3,93E-02	NA	ABLIM3,ACTR2,ACTR3,ADAM19,ADAMTS13,ADAMTS19,ARPC2,GNAL,GNB1,GNB4,ITGAM,ITGB2,PFN2,PIK3CD,PIK3R5,RAC1,RALB,SDCBP,UNC5A,WNT2B
	FAT10 Signaling Pathway	2,18E00	8,93E-02	NA	PSMB8,PSMB9,PSME2,UBA6,UBD
	Virus Entry via Endocytic Pathways	2,17E00	6,73E-02	NA	B2M,CD55,ITGB2,PIK3CD,PIK3R5,RAC1,RALB
	Apoptosis Signaling	2,17E00	6,73E-02	0,816	BCL2A1,CASP3,ENDOG,MAP3K14,RALB,TNFRSF1B,XIAP
	CNTF Signaling	2,15E00	8,77E-02	-1,342	JAK2,PIK3CD,PIK3R5,RALB,STAT3
	Cancer Drug Resistance By Drug Efflux	2,12E00	8,62E-02	NA	FOXO4,MDM2,PIK3CD,PTGS2,RALB
	Regulation Of The Epithelial Mesenchymal Transition By Growth Factors Pathway	2,09E00	5,21E-02	-1,667	FGF21,JAK2,PARD6A,PIK3CD,PIK3R5,RAC1,RALB,STAT3,TNFRSF1B,ZEB2
	Neuroinflammation Signaling Pathway	2,09E00	4,42E-02	-2,309	B2M,CASP3,GLS,IFNGR1,IFNGR2,IRF3,JAK2,MYD88,PIK3CD,PIK3R5,PTGS2,RAC1,SLC1A2,XIAP
	Synaptogenesis Signaling Pathway	2,09E00	4,42E-02	-2,673	ACTR2,ACTR3,ADCY4,ARPC2,MARCKS,NECTIN1,PIK3CD,PIK3R5,RAC1,RALB,SHE,STXBP6,THBS1,VTI1B
	Docosahexaenoic Acid (DHA) Signaling	2,08E00	1,05E-01	NA	BCL2A1,CASP3,PIK3CD,PIK3R5
	IL-12 Signaling and Production in Macrophages	2,07E00	5,88E-02	NA	APOA2,IFNGR1,IL23A,IRF1,MYD88,PIK3CD,PIK3R5,STAT4
	HMGB1 Signaling	2,02E00	5,39E-02	-2,333	FNBP1,IFNGR1,IFNGR2,OSM,PIK3CD,PIK3R5,RAC1,RALB,TNFRSF1B
	Oxytocin In Brain Signaling Pathway	2,02E00	5,08E-02	-0,632	CASP5,GNAL,GNB1,GNB4,MEF2D,PIK3CD,PIK3R5,PTGS2,PTPN1,RALB
	Prolactin Signaling	2	6,98E-02	-1,633	IRF1,JAK2,PIK3CD,PIK3R5,RALB,STAT3
	FGF Signaling	2	6,98E-02	-1,633	FGF21,MAPKAPK2,PIK3CD,PIK3R5,RAC1,STAT3
	PDGF Signaling	2	6,98E-02	-1,633	EIF2AK2,JAK2,PIK3CD,PIK3R5,RALB,STAT3
	Insulin Receptor Signaling	2	5,71E-02	0,000	EIF2B2,FOXO4,JAK2,PIK3CD,PIK3R5,PPP1R11,PTPN1,RALB
	CXCR4 Signaling	1,99E00	5,33E-02	-1,134	ADCY4,FNBP1,GNAL,GNB1,GNB4,PIK3CD,PIK3R5,RAC1,RALB
	Apelin Endothelial Signaling Pathway	1,97E00	5,67E-02	0,000	ADCY4,GNAL,GNB1,GNB4,MEF2D,PIK3CD,PIK3R5,RALB
	Thrombopoietin Signaling	1,97E00	7,94E-02	-1,342	JAK2,PIK3CD,PIK3R5,RALB,STAT3
	Prostate Cancer Signaling	1,96E00	6,14E-02	NA	CCNE2,HDAC3,HSP90AA1,MDM2,PIK3CD,PIK3R5,RALB
	Glioblastoma Multiforme Signaling	1,96E00	5,26E-02	-1,890	CCNE2,CDK4,FNBP1,MDM2,PIK3CD,PIK3R5,RAC1,RALB,WNT2B
	Amyotrophic Lateral Sclerosis Signaling	1,92E00	6,03E-02	-0,378	CASP3,HECW1,PIK3CD,PIK3R5,RAC1,SLC1A2,XIAP
	Activation of IRF by Cytosolic Pattern Recognition Receptors	1,91E00	7,69E-02	-1,342	IFIH1,IFIT2,IRF3,ISG15,ZBP1
	Stearate Biosynthesis I (Animals)	1,91E00	7,69E-02	-2,000	ACSL1,ACSL4,LPGAT1,PPT1,TBXAS1
	Oncostatin M Signaling	1,89E00	9,3E-02	-2,000	JAK2,OSM,RALB,STAT3
	PAK Signaling	1,89E00	5,93E-02	-1,342	CASP3,ITGAM,ITGB2,PIK3CD,PIK3R5,RAC1,RALB
	Endocannabinoid Cancer Inhibition Pathway	1,88E00	5,44E-02	-0,707	ADCY4,CASP3,CASP5,CCNE2,GNAL,NSMAF,PIK3CD,PIK3R5
	HIF1α Signaling	1,86E00	4,81E-02	-1,000	CCNG2,HSP90AA1,LDHC,MDM2,PIK3CD,PIK3R5,RAC1,RALB,SAT1,STAT3
	G Protein Signaling Mediated by Tubby	1,86E00	9,09E-02	NA	GNAL,GNB1,GNB4,JAK2
	Sphingosine-1-phosphate Signaling	1,85E00	5,83E-02	0,378	ADCY4,CASP3,CASP5,FNBP1,PIK3CD,PIK3R5,RAC1
	Pyroptosis Signaling Pathway	1,84E00	6,45E-02	-2,449	CASP3,CASP5,GBP2,GSDME,TNFRSF1B,TXNIP
	Regulation of eIF4 and p70S6K Signaling	1,84E00	5,03E-02	NA	EIF2B2,EIF3A,EIF3J,ITGAM,ITGB2,PIK3CD,PIK3R5,RALB,RPS9
	Cell Cycle: G1/S Checkpoint Regulation	1,83E00	7,35E-02	1,342	CCNE2,CDK4,HDAC3,MAX,MDM2
	PTEN Signaling	1,83E00	5,33E-02	0,816	CASP3,FOXO4,ITGAM,ITGB2,PIK3CD,PIK3R5,RAC1,RALB
	Fcγ Receptor-mediated Phagocytosis in Macrophages and Monocytes	1,82E00	6,38E-02	-1,633	ACTR2,ACTR3,ARPC2,FYB1,PLD1,RAC1
	Role of JAK family kinases in IL-6-type Cytokine Signaling	1,81E00	1,2E-01	NA	JAK2,OSM,STAT3
	mTOR Signaling	1,81E00	4,72E-02	-0,378	EIF3A,EIF3J,FKBP1A,FNBP1,PIK3CD,PIK3R5,PLD1,RAC1,RALB,RPS9
	SPINK1 General Cancer Pathway	1,81E00	7,25E-02	-1,342	JAK2,PIK3CD,PIK3R5,RALB,STAT3
	G-Protein Coupled Receptor Signaling	1,8E00	3,41E-02	-0,816	ADCY4,ADGRE2,CCR2,FICD,FOXO4,GNAL,GNB1,GNB4,GPR171,GPR182,GPR183,HTR1A,MAP3K14,MEF2D,P2RY12,PDE4B,PIK3CD,PIK3R5,PTAFR,PTGER2,RAC1,RALB,STAT3,TBXA2R
	IL-1 Signaling	1,78E00	6,25E-02	NA	ADCY4,GNAL,GNB1,GNB4,MAP3K14,MYD88
	RHOA Signaling	1,78E00	5,65E-02	-1,890	ACTR2,ACTR3,ARPC2,CIT,MSN,PFN2,PLD1
	Prostanoid Biosynthesis	1,74E00	0.2	NA	PTGS2,TBXAS1
	Role of Pattern Recognition Receptors in Recognition of Bacteria and Viruses	1,73E00	5,13E-02	-1,633	EIF2AK2,IFIH1,IRF3,MYD88,OAS2,OSM,PIK3CD,PIK3R5
	Necroptosis Signaling Pathway	1,72E00	5,1E-02	-2,121	EIF2AK2,FKBP1A,IRF3,MDM2,RNF31,TIMM8B,TNFRSF1B,ZBP1
	Glioma Invasiveness Signaling	1,71E00	6,85E-02	-1,000	FNBP1,PIK3CD,PIK3R5,RAC1,RALB
	D-mannose Degradation	1,67E00	1	NA	MPI
	EIF2 Signaling	1,66E00	4,46E-02	-0,816	EIF2AK2,EIF2B2,EIF3A,EIF3J,HNRNPA1,PIK3CD,PIK3R5,RALB,RPS9,XIAP
	Inhibition of ARE-Mediated mRNA Degradation Pathway	1,66E00	4,97E-02	0,000	CNOT11,EXOSC9,MAPKAPK2,PSMB8,PSMB9,PSME2,TNFRSF1B,ZFP36L1
	Sumoylation Pathway	1,65E00	5,83E-02	1,000	FNBP1,MDM2,RAC1,SERBP1,SP3,XIAP
	Leptin Signaling in Obesity	1,64E00	6,58E-02	-1,000	ADCY4,JAK2,PIK3CD,PIK3R5,STAT3
	HOTAIR Regulatory Pathway	1,63E00	4,91E-02	-0,378	H3-3A/H3-3B,IRF1,MDM2,PIK3CD,PIK3R5,STAT3,WNT2B,XIAP
	P2Y Purigenic Receptor Signaling Pathway	1,63E00	5,26E-02	-0,816	ADCY4,GNB1,GNB4,P2RY12,PIK3CD,PIK3R5,RALB
	Mouse Embryonic Stem Cell Pluripotency	1,63E00	5,77E-02	-1,633	JAK2,PIK3CD,PIK3R5,RALB,STAT3,XIAP
	PPARα/RXRα Activation	1,62E00	4,62E-02	0,000	ACAA1,ADCY4,APOA2,HSP90AA1,JAK2,MAP3K14,MED12,NR2C2,RALB
	Regulation of the Epithelial-Mesenchymal Transition Pathway	1,62E00	4,62E-02	NA	FGF21,JAK2,PARD6A,PIK3CD,PIK3R5,RALB,STAT3,WNT2B,ZEB2
	NF-κB Activation by Viruses	1,6E00	6,41E-02	-1,342	EIF2AK2,MAP3K14,PIK3CD,PIK3R5,RALB
	IL-7 Signaling Pathway	1,6E00	6,41E-02	0,000	FOXO4,IL2RG,IL7R,PIK3CD,PIK3R5
	CCR3 Signaling in Eosinophils	1,6E00	5,19E-02	-1,000	GNAL,GNB1,GNB4,PIK3CD,PIK3R5,RAC1,RALB
	STAT3 Pathway	1,6E00	5,19E-02	-2,449	CSF2RB,IL2RG,IL7R,JAK2,RAC1,RALB,STAT3
	Chronic Myeloid Leukemia Signaling	1,58E00	5,61E-02	NA	CDK4,HDAC3,MDM2,PIK3CD,PIK3R5,RALB
	Telomerase Signaling	1,58E00	5,61E-02	-1,342	HDAC3,HSP90AA1,IL2RG,PIK3CD,PIK3R5,RALB
	Adrenomedullin signaling pathway	1,57E00	4,52E-02	-1,414	ADCY4,CASP3,GPR182,GUCY2C,MAX,PIK3CD,PIK3R5,RALB,SHE
	α-Adrenergic Signaling	1,56E00	5,56E-02	NA	ADCY4,GNAL,GNB1,GNB4,PHKG1,RALB
	Renal Cell Carcinoma Signaling	1,56E00	6,25E-02	-1,000	PIK3CD,PIK3R5,RAC1,RALB,UBD
	Paxillin Signaling	1,56E00	5,56E-02	-1,000	ITGAM,ITGB2,PIK3CD,PIK3R5,RAC1,RALB
	Gαq Signaling	1,54E00	4,71E-02	-0,447	FNBP1,GNAL,GNB1,GNB4,PIK3CD,PIK3R5,PLD1,RAC1
	cAMP-mediated signaling	1,54E00	4,26E-02	0,333	ADCY4,AKAP13,FICD,GNAL,HTR1A,P2RY12,PDE4B,PTGER2,STAT3,TBXA2R
	Iron homeostasis signaling pathway	1,54E00	5,04E-02	NA	ACO1,ALAS2,CD163,HBA1/HBA2,HP,JAK2,STAT3
	Lymphotoxin β Receptor Signaling	1,53E00	7,27E-02	-1,000	CASP3,MAP3K14,PIK3CD,PIK3R5
	TNFR2 Signaling	1,53E00	9,38E-02	NA	MAP3K14,TNFRSF1B,XIAP
	Assembly of RNA Polymerase III Complex	1,52E00	1,54E-01	NA	GTF3A,GTF3C4
	FLT3 Signaling in Hematopoietic Progenitor Cells	1,52E00	6,1E-02	-1,342	PIK3CD,PIK3R5,RALB,STAT3,STAT4
	Oxidative Phosphorylation	1,51E00	5,41E-02	0,816	ATP5F1C,ATP5MF,COX15,MT-CO1,MT-ND1,NDUFA3
	Hereditary Breast Cancer Signaling	1,49E00	4,93E-02	NA	CDK4,HDAC3,HLTF,PIK3CD,PIK3R5,RALB,UBD
	Role of IL-17A in Arthritis	1,49E00	7,02E-02	NA	MAPKAPK2,PIK3CD,PIK3R5,PTGS2
	TR/RXR Activation	1,48E00	5,95E-02	NA	HDAC3,HP,MDM2,PIK3CD,PIK3R5
	3-phosphoinositide Biosynthesis	1,47E00	4,33E-02	-1,414	DUSP16,PHOSPHO1,PIK3CD,PIK3R5,PPFIA2,PPP1R11,PPP4R1,PTPN1,THTPA
	LPS-stimulated MAPK Signaling	1,46E00	5,88E-02	-1,342	MAP3K14,PIK3CD,PIK3R5,RAC1,RALB
	Ethanol Degradation II	1,46E00	8,82E-02	NA	ACSL1,ADHFE1,DHRS9
	Tight Junction Signaling	1,44E00	4,49E-02	NA	CDK4,EPB41,NECTIN1,PARD6A,RAC1,SAFB,TNFRSF1B,VTI1B
	Bladder Cancer Signaling	1,43E00	5,17E-02	NA	CDK4,FGF21,HDAC3,MDM2,RALB,THBS1
	Role of Tissue Factor in Cancer	1,43E00	5,17E-02	NA	CASP3,JAK2,PIK3CD,PIK3R5,RAC1,RALB
	Fatty Acid β-oxidation I	1,42E00	8,57E-02	NA	ACAA1,ACSL1,ACSL4
	Cardiac β-adrenergic Signaling	1,42E00	4,47E-02	0,000	ADCY4,AKAP13,FICD,GNAL,GNB1,GNB4,PDE4B,PPP1R11
	Telomere Extension by Telomerase	1,41E00	1,33E-01	NA	HNRNPA1,HNRNPA2B1
	Fatty Acid Activation	1,41E00	1,33E-01	NA	ACSL1,ACSL4
	Phagosome Formation	1,4E00	3,18E-02	-0,853	ACTR2,ACTR3,ADGRE2,ARPC2,CCR2,GPR171,GPR182,GPR183,HTR1A,ITGAM,ITGB2,MARCKS,MYD88,P2RY12,PIK3CD,PIK3R5,PLD1,PTAFR,PTGER2,RAC1,RALB,TBXA2R
	IL-2 Signaling	1,39E00	6,56E-02	-1,000	IL2RG,PIK3CD,PIK3R5,RALB
	Regulation of Cellular Mechanics by Calpain Protease	1,39E00	5,62E-02	NA	CCNE2,CDK4,ITGAM,ITGB2,RALB
	ERK/MAPK Signaling	1,38E00	4,17E-02	-1,134	H3-3A/H3-3B,ITGAM,ITGB2,PIK3CD,PIK3R5,PPP1R11,RAC1,RALB,STAT3
	L-DOPA Degradation	1,38E00	0.5	NA	LRTOMT
	Sulfate Activation for Sulfonation	1,38E00	0.5	NA	PAPSS2
	Glutamine Degradation I	1,38E00	0.5	NA	GLS
	Ceramide Signaling	1,37E00	5,56E-02	-1,000	NSMAF,PIK3CD,PIK3R5,RALB,TNFRSF1B
	Role of NANOG in Mammalian Embryonic Stem Cell Pluripotency	1,37E00	0.05	-1,342	JAK2,PIK3CD,PIK3R5,RALB,STAT3,WNT2B
	TWEAK Signaling	1,36E00	8,11E-02	NA	CASP3,MAP3K14,XIAP
	Noradrenaline and Adrenaline Degradation	1,36E00	8,11E-02	NA	ADHFE1,DHRS9,LRTOMT
	Complement System	1,36E00	8,11E-02	NA	CD55,ITGAM,ITGB2
	Granzyme B Signaling	1,35E00	1,25E-01	NA	CASP3,ENDOG
	Type II Diabetes Mellitus Signaling	1,35E00	4,58E-02	-1,000	ACSL1,ACSL4,MAP3K14,NSMAF,PIK3CD,PIK3R5,TNFRSF1B
	IL-17 Signaling	1,33E00	4,28E-02	-2,121	HSP90AA1,JAK2,MAP3K14,OSM,PIK3CD,PIK3R5,PTGS2,RALB
	IL-4 Signaling	1,32E00	5,38E-02	NA	IL2RG,JAK2,PIK3CD,PIK3R5,RALB
	Role of Macrophages, Fibroblasts and Endothelial Cells in Rheumatoid Arthritis	1,32E00	3,66E-02	NA	JAK2,MAP3K14,MAPKAPK2,MYD88,OSM,PIK3CD,PIK3R5,RAC1,RALB,STAT3,TNFRSF1B,WNT2B
	Induction of Apoptosis by HIV1	1,31E00	6,15E-02	-1,000	CASP3,MAP3K14,TNFRSF1B,XIAP
	ERB2-ERBB3 Signaling	1,31E00	6,15E-02	-1,000	PIK3CD,PIK3R5,RALB,STAT3
	Antigen Presentation Pathway	1,31E00	7,69E-02	NA	B2M,PSMB8,PSMB9
	Non-Small Cell Lung Cancer Signaling	1,3E00	5,32E-02	NA	CDK4,HDAC3,PIK3CD,PIK3R5,RALB
	Epithelial Adherens Junction Signaling	1,3E00	4,46E-02	-1,134	ACTR2,ACTR3,ARPC2,IQGAP1,NECTIN1,RAC1,RALB
RF vs. NF. after P3	Citrulline Biosynthesis	2,91E00	2,22E-01	NA	GLS,LOC102724788/PRODH
	Antigen Presentation Pathway	2,8E00	7,69E-02	NA	B2M,CALR,CIITA
	Superpathway of Citrulline Metabolism	2,46E00	1,33E-01	NA	GLS,LOC102724788/PRODH
	Sirtuin Signaling Pathway	2,1E00	2,05E-02	-0,447	ATG16L2,ATP5PB,DOT1L,GLS,NDUFB11,TUBA1B
	Role of PKR in Interferon Induction and Antiviral Response	2,06E00	2,94E-02	0,000	HSPA9,IFIH1,IRF1,METAP2
	TREM1 Signaling	1,97E00	3,9E-02	NA	CIITA,IL10,ITGB1
	Neuroinflammation Signaling Pathway	1,94E00	1,89E-02	-1,633	B2M,BIRC3,GLS,GRIN3B,IL10,IRAK4
	Sulfate Activation for Sulfonation	1,93E00	0.5	NA	PAPSS2
	Glutamine Degradation I	1,93E00	0.5	NA	GLS
	Phagosome Maturation	1,83E00	2,52E-02	NA	B2M,CALR,TCIRG1,TUBA1B
	Unfolded protein response	1,79E00	3,33E-02	NA	CALR,DNAJB13,HSPA9
	Proline Degradation	1,75E00	3,33E-01	NA	LOC102724788/PRODH
	1,25-dihydroxyvitamin D3 Biosynthesis	1,75E00	3,33E-01	NA	POR
	Interferon Signaling	1,72E00	5,56E-02	NA	BAK1,IRF1
	Melatonin Degradation II	1,63E00	2,5E-01	NA	IL4I1
	Oxidized GTP and dGTP Detoxification	1,63E00	2,5E-01	NA	NUDT1
	Oxidative Phosphorylation	1,55E00	2,7E-02	NA	ATP5PB,COX15,NDUFB11
	CMP-N-acetylneuraminate Biosynthesis I (Eukaryotes)	1,53E00	0.2	NA	NANS
	Natural Killer Cell Signaling	1,51E00	2,01E-02	-1,000	B2M,HSPA9,IRAK4,ITGB1
	iNOS Signaling	1,5E00	4,26E-02	NA	IRAK4,IRF1
	UDP-N-acetyl-D-glucosamine Biosynthesis II	1,46E00	1,67E-01	NA	PGM3
	Gαs Signaling	1,42E00	2,4E-02	NA	ADORA2B,AVPR2,CNGA4
	Primary Immunodeficiency Signaling	1,36E00	3,57E-02	NA	BLNK,CIITA
	IL-12 Signaling and Production in Macrophages	1,33E00	2,21E-02	NA	IL10,IRF1,ORM2
	Retinoic acid Mediated Apoptosis Signaling	1,31E00	3,33E-02	NA	IRF1,PARP4
	Reelin Signaling in Neurons	1,31E00	2,16E-02	NA	GRIN3B,ITGB1,MAPK8IP3
	Molecular Mechanisms of Cancer	1,3E00	1,34E-02	NA	BAK1,BIRC3,CDKN2B,HDAC11,ITGB1,WNT2B
P3 vs. P2. NF	Interferon Signaling	5,5E00	1,94E-01	-1,890	BAK1,IFIT3,IFITM3,IFNGR2,MX1,OAS1,STAT1
	Gαs Signaling	3,34E00	7,2E-02	0,000	ADCY4,ADORA2B,AVPR2,CNGA1,CREB1,CREB3,GNA12,GNAL,PTGER2
	Role of Hypercytokinemia/hyperchemokinemia in the Pathogenesis of Influenza	3,03E00	8,14E-02	-1,134	IFIT2,IFIT3,IFNW1,MX1,OAS1,RSAD2,STAT1
	Myo-inositol Biosynthesis	2,5E00	0.4	NA	INPP5F,ISYNA1
	cAMP-mediated signaling	2,42E00	4,68E-02	0,302	ADCY4,ADORA2B,AVPR2,CNGA1,CREB1,CREB3,GNAL,NAPEPLD,OPRM1,PDE6C,PTGER2
	Regulation of Cellular Mechanics by Calpain Protease	2,26E00	6,74E-02	NA	ACTN3,CAPN7,CDK4,CNGA1,EZR,KRAS
	p38 MAPK Signaling	2,21E00	5,83E-02	0,378	CREB1,CREB3,IRAK4,MAPKAPK2,MEF2D,STAT1,TNFRSF1B
	Phosphatidylcholine Biosynthesis I	2,19E00	2,86E-01	NA	CEPT1,CHKA
	Production of Nitric Oxide and Reactive Oxygen Species in Macrophages	2,09E00	4,71E-02	-1,414	ALB,APOA2,ARG2,FNBP1,IFNGR2,IKBKG,PTPN6,STAT1,TNFRSF1B
	Senescence Pathway	2,08E00	4,03E-02	1,732	CAPN7,CDK4,CDKN2B,DMTF1,ELK3,IFNW1,IKBKG,ITSN2,KRAS,MAPKAPK2,SOD2,ZFP36L1
	Sphingomyelin Metabolism	2,07E00	2,5E-01	NA	SMPD2,SMPD4
	Inhibition of ARE-Mediated mRNA Degradation Pathway	2,04E00	4,97E-02	0,000	CNOT1,CNOT11,CNOT3,MAPKAPK2,PSME2,TNFRSF1B,TNFSF14,ZFP36L1
	iNOS Signaling	1,99E00	8,51E-02	0,000	IFNGR2,IKBKG,IRAK4,STAT1
	Phosphatidylethanolamine Biosynthesis II	1,97E00	2,22E-01	NA	CEPT1,CHKA
	Citrulline Biosynthesis	1,97E00	2,22E-01	NA	ARG2,LOC102724788/PRODH
	ERK5 Signaling	1,96E00	6,76E-02	1,342	CREB1,CREB3,GNA12,KRAS,MEF2D
	HMGB1 Signaling	1,95E00	4,79E-02	-0,378	FNBP1,IFNGR2,IL17B,IL17C,IL17D,KRAS,TNFRSF1B,TNFSF14
	Role of JAK1, JAK2 and TYK2 in Interferon Signaling	1,95E00	1,15E-01	NA	IFNGR2,PTPN6,STAT1
	Apoptosis Signaling	1,94E00	5,77E-02	-1,633	BAK1,BCL2A1,CAPN7,IKBKG,KRAS,TNFRSF1B
	Neuroinflammation Signaling Pathway	1,88E00	3,79E-02	-0,632	B2M,BACE1,CD80,CREB1,CREB3,GRIN3B,IFNGR2,IKBKG,IRAK4,SLC6A12,SOD2,STAT1
	Endocannabinoid Cancer Inhibition Pathway	1,75E00	4,76E-02	-1,890	ADCY4,CREB1,CREB3,GNAL,NSMAF,SMPD2,SMPD4
	FGF Signaling	1,7E00	5,81E-02	1,342	CREB1,CREB3,FGF22,MAPKAPK2,PTPN6
	MSP-RON Signaling In Macrophages Pathway	1,68E00	5,04E-02	1,633	CREB1,CREB3,IFNGR2,IKBKG,KRAS,STAT1
	Thrombin Signaling	1,66E00	0.04	1,342	ADCY4,ARHGEF26,ARHGEF33,ARHGEF37,CREB1,FNBP1,GNA12,GNAL,KRAS
	NGF Signaling	1,66E00	0.05	0,000	CREB1,CREB3,IKBKG,KRAS,SMPD2,SMPD4
	Relaxin Signaling	1,64E00	4,52E-02	NA	ADCY4,CREB1,GNA12,GNAL,NAPEPLD,NT5C,PDE6C
	Hepatic Cholestasis	1,63E00	4,19E-02	NA	ADCY4,IKBKG,IL17B,IL17C,IL17D,IRAK4,TNFRSF1B,TNFSF14
	Role of Pattern Recognition Receptors in Recognition of Bacteria and Viruses	1,63E00	4,49E-02	NA	CREB1,IFNW1,IL17B,IL17C,IL17D,OAS1,TNFSF14
	Ceramide Signaling	1,63E00	5,56E-02	NA	KRAS,NSMAF,SMPD2,SMPD4,TNFRSF1B
	Phenylalanine Degradation IV (Mammalian, via Side Chain)	1,59E00	1,43E-01	NA	ALDH2,IL4I1
	Endocannabinoid Developing Neuron Pathway	1,55E00	4,72E-02	1,633	ADCY4,BRCA1,CREB1,CREB3,GNAL,KRAS
	Superpathway of Citrulline Metabolism	1,53E00	1,33E-01	NA	ARG2,LOC102724788/PRODH
	Choline Biosynthesis III	1,53E00	1,33E-01	NA	CEPT1,NAPEPLD
	IL-1 Signaling	1,52E00	5,21E-02	NA	ADCY4,GNA12,GNAL,IKBKG,IRAK4
	Melanocyte Development and Pigmentation Signaling	1,49E00	5,1E-02	1,342	ADCY4,CREB1,CREB3,KRAS,PTPN6
	Chondroitin Sulfate Degradation (Metazoa)	1,48E00	1,25E-01	NA	HEXB,HEXD
	ATM Signaling	1,47E00	5,05E-02	-0,447	BRCA1,CREB1,CREB3,HERC2,KAT5
	Cell Cycle: G1/S Checkpoint Regulation	1,46E00	5,88E-02	NA	CDK4,CDKN2B,GNL3,SKP1
	Alanine Degradation III	1,45E00	0.5	NA	GPT
	Alanine Biosynthesis II	1,45E00	0.5	NA	GPT
	1D-myo-inositol Hexakisphosphate Biosynthesis II (Mammalian)	1,43E00	1,18E-01	NA	INPP5F,IPPK
	Dermatan Sulfate Degradation (Metazoa)	1,43E00	1,18E-01	NA	HEXB,HEXD
	IL-8 Signaling	1,42E00	3,81E-02	0,378	FNBP1,GNA12,GNAL,IKBKG,IQGAP1,IRAK4,KRAS,NAPEPLD
	Cardiac Hypertrophy Signaling (Enhanced)	1,41E00	2,95E-02	-0,258	ADCY4,FGF22,GNA12,GSK3A,IKBKG,IL17B,IL17C,IL17D,INPP5F,KRAS,MAPKAPK2,MEF2D,NAPEPLD,PDE6C,TNFRSF1B,TNFSF14
	Reelin Signaling in Neurons	1,39E00	4,32E-02	NA	ARHGEF26,ARHGEF33,ARHGEF37,DNALI1,GRIN3B,MAPK8IP3
	Tight Junction Signaling	1,36E00	3,93E-02	NA	CDK4,HSF1,MAGI2,MYH7B,PARD6A,TNFRSF1B,VTI1B
	PD-1, PD-L1 cancer immunotherapy pathway	1,36E00	4,72E-02	0,447	B2M,CD247,CD80,IFNGR2,TNFRSF1B
	Hereditary Breast Cancer Signaling	1,35E00	4,23E-02	NA	BRCA1,CDK4,FANCA,FANCM,KRAS,POLR2E
	Coronavirus Replication Pathway	1,32E00	6,67E-02	NA	GSK3A,HNRNPA1,IFITM3
	tRNA Splicing	1,3E00	6,52E-02	NA	NAPEPLD,PDE6C,TSEN34
P3 vs. P2. RF	Protein Ubiquitination Pathway	5,4E00	1,05E-01	NA	B2M,BAP1,BRCA1,DNAJB13,DNAJC14,DNAJC2,DNAJC24,DNAJC7,DNAJC8,DNAJC9,HSPA1A/HSPA1B,HSPA9,MDM2,MR1,PSMB9,PSMD10,RPS27A,SKP1,STUB1,UBE2Z,USP14,USP22,USP3,USP30,USP34,USP35,USP44,USP49,USP54
	Sirtuin Signaling Pathway	5,34E00	1,03E-01	-0,229	ARG2,ATG4B,ATG7,ATP5F1D,ATP5PF,EPAS1,GLS,GLUD1,LDHB,LDHD,MT-CYB,NAMPT,NDUFA1,NDUFA3,NDUFB10,NDUFS7,NOS3,NR1H3,PFKM,PGAM2,PGK1,POLR1A,POLR1B,RBBP8,SDHA,SLC25A4,SREBF1,TOMM20L,TOMM34,TUBA4B
	Virus Entry via Endocytic Pathways	3,45E00	1,25E-01	NA	AP3M1,B2M,CLTA,CLTB,CLTC,DNM2,ITGB1,KRAS,MR1,PIK3CA,PIK3CD,PRKCZ,RAC1
	Role of BRCA1 in DNA Damage Response	3,36E00	1,38E-01	0,000	ATF1,BRCA1,BRD7,FANCM,HLTF,MSH6,PHF10,RBBP8,RFC4,SMARCD3,STAT1
	Aldosterone Signaling in Epithelial Cells	3,34E00	1,04E-01	-0,707	AHCY,DNAJB13,DNAJC14,DNAJC2,DNAJC24,DNAJC7,DNAJC8,DNAJC9,HSPA1A/HSPA1B,HSPA9,KRAS,MAP2K1,PIK3CA,PIK3CD,PLCD4,PRKCZ,RAF1
	p53 Signaling	3,15E00	1,22E-01	1,000	AKT3,BRCA1,CCNG1,CSNK1D,DRAM1,GNL3,HIPK2,MDM2,PIK3CA,PIK3CD,SCO2,STAG1
	Pancreatic Adenocarcinoma Signaling	3,14E00	1,11E-01	0,577	AKT3,CCNE2,HDAC4,KRAS,MAP2K1,MDM2,MMP9,NAPEPLD,PIK3CA,PIK3CD,PTGS2,RAC1,RAF1,STAT1
	14-3-3-mediated Signaling	3,11E00	1,1E-01	-0,333	AKT3,EDC3,KRAS,MAP2K1,PIK3CA,PIK3CD,PLCD4,PRKCZ,RAF1,SRPK2,TSC2,TUBB,TUBB1,TUBB6
	Hereditary Breast Cancer Signaling	3,1E00	1,06E-01	NA	AKT3,BRCA1,BRD7,DDB2,FANCM,HDAC4,HLTF,KRAS,MSH6,PHF10,PIK3CA,PIK3CD,RFC4,RPS27A,SMARCD3
	Phagosome Maturation	3,03E00	1,01E-01	NA	ATP6V1C1,ATP6V1C2,B2M,CTSZ,CYBB,MR1,NAPB,PRDX2,PRDX5,RAB7A,RAC1,TUBA4B,TUBB,TUBB1,TUBB6,VTI1B
	Clathrin-mediated Endocytosis Signaling	2,95E00	9,33E-02	NA	ALB,AP3M1,APOA2,CLTA,CLTB,CLTC,DNM2,FGF22,HGS,ITGB1,MDM2,PCYOX1,PIK3CA,PIK3CD,RAB7A,RAC1,RPS27A,STON2
	Unfolded protein response	2,92E00	1,22E-01	0,000	CEBPZ,DNAJA4,DNAJB13,DNAJC14,DNAJC7,DNAJC8,DNAJC9,HSPA1A/HSPA1B,HSPA9,OS9,SREBF1
	Regulation of eIF4 and p70S6K Signaling	2,91E00	9,5E-02	-1,265	AKT3,EIF2B2,EIF2S2,EIF3J,ITGA11,ITGB1,KRAS,MAP2K1,PIK3CA,PIK3CD,PPP2R5D,PRKCZ,RAF1,RPS2,RPS27A,RPS6,RPS8
	NGF Signaling	2,86E00	1,08E-01	-0,905	AKT3,CREB3,KRAS,MAP2K1,PIK3CA,PIK3CD,PRKCZ,RAC1,RAF1,ROCK1,SMPD2,SMPD3,TRAF4
	Huntington's Disease Signaling	2,79E00	8,13E-02	-1,134	AKT3,ATP5F1D,ATP5PF,CLTA,CLTB,CLTC,CREB3,DNM2,GLS,HDAC4,HSPA1A/HSPA1B,HSPA9,NAPB,PIK3CA,PIK3CD,PRKCZ,PSMB9,PSMD10,RASA1,REST,RPS27A,SDHA,VTI1B
	Relaxin Signaling	2,71E00	9,68E-02	-1,667	ADCY5,AKT3,FICD,GNAL,MAP2K1,MMP9,MPPED2,NAPEPLD,NOS3,NT5C,PDE8B,PIK3CA,PIK3CD,PRKAG2,PRKCZ
	Mevalonate Pathway I	2,68E00	2,86E-01	0,000	ACAT1,ACAT2,HADHA,HMGCR
	TR/RXR Activation	2,62E00	1,19E-01	NA	AKT3,ATP2A1,DIO1,MDM2,NCOA4,PIK3CA,PIK3CD,SREBF1,THRA,THRSP
	Cancer Drug Resistance By Drug Efflux	2,6E00	1,38E-01	NA	AKT3,KRAS,MAP2K1,MDM2,PIK3CA,PIK3CD,PTGS2,RAF1
	VEGF Signaling	2,59E00	1,11E-01	-1,000	ACTN3,AKT3,EIF2B2,EIF2S2,KRAS,MAP2K1,NOS3,PIK3CA,PIK3CD,RAF1,ROCK1
	Superpathway of Citrulline Metabolism	2,56E00	2,67E-01	0,000	ARG2,GLS,LOC102724788/PRODH,NOS3
	HER-2 Signaling in Breast Cancer	2,54E00	8,37E-02	-0,500	AKT3,CCNE2,COPS6,ELK3,ITGB1,KRAS,MAP2K1,MDM2,MT-CO3,NUP155,NUP88,PIK3CA,PIK3CD,PRKCZ,PTGS2,RAF1,RPS6,TPR,TSC2
	Endocannabinoid Cancer Inhibition Pathway	2,5E00	9,52E-02	-1,069	ADCY5,AKT3,CCNE2,CREB3,GNAL,MAP2K1,NOS3,PIK3CA,PIK3CD,PRKAG2,RAF1,ROCK1,SMPD2,SMPD3
	Estrogen Receptor Signaling	2,46E00	7,09E-02	-1,225	ADCY5,AKT3,ARG2,ATP5F1D,CACNB2,CREB3,EIF2B2,GNAL,KRAS,MAP2K1,MED23,MED31,MMP9,MT-CYB,MYLPF,NDUFA3,NDUFB10,NDUFS7,NOS3,PELP1,PIK3CA,PIK3CD,PLCD4,PRKAG2,PRKCZ,RAF1,ROCK1,SDHA,THRAP3
	IGF-1 Signaling	2,42E00	1,06E-01	-1,897	AKT3,IGFBP7,KRAS,MAP2K1,PIK3CA,PIK3CD,PRKAG2,PRKCZ,RAF1,RASA1,SOCS4
	Ceramide Signaling	2,4E00	1,11E-01	-0,707	AKT3,KRAS,MAP2K1,PIK3CA,PIK3CD,PPP2R5D,PRKCZ,RAF1,SMPD2,SMPD3
	Melanoma Signaling	2,37E00	1,4E-01	-0,378	AKT3,KRAS,MAP2K1,MDM2,PIK3CA,PIK3CD,RAF1
	Citrulline Biosynthesis	2,31E00	3,33E-01	NA	ARG2,GLS,LOC102724788/PRODH
	IL-3 Signaling	2,28E00	1,14E-01	-0,333	AKT3,KRAS,MAP2K1,PIK3CA,PIK3CD,PRKCZ,RAC1,RAF1,STAT1
	Superpathway of Geranylgeranyldiphosphate Biosynthesis I (via Mevalonate)	2,25E00	2,22E-01	0,000	ACAT1,ACAT2,HADHA,HMGCR
	HIF1α Signaling	2,23E00	8,17E-02	-1,000	AKT3,BMP6,CYBB,HSPA1A/HSPA1B,HSPA9,KRAS,LDHB,MAP2K1,MDM2,MMP9,PIK3CA,PIK3CD,PRKCZ,RAC1,RAF1,RPS6,STUB1
	Superpathway of Cholesterol Biosynthesis	2,21E00	1,72E-01	0,447	ACAT1,ACAT2,HADHA,HMGCR,SQLE
	Role of p14/p19ARF in Tumor Suppression	2,21E00	1,72E-01	-1,342	MDM2,PIK3CA,PIK3CD,RAC1,SENP3
	AMPK Signaling	2,2E00	7,79E-02	-1,155	AKT3,BRD7,CREB3,GNAL,HLTF,HMGCR,NOS3,ORAI2,PFKFB2,PFKM,PHF10,PIK3CA,PIK3CD,PPM1E,PPP2R5D,PRKAG2,RAB7A,SMARCD3,TSC2
	Endocannabinoid Developing Neuron Pathway	2,2E00	9,45E-02	0,302	ADCY5,AKT3,BRCA1,CREB3,GNAL,KRAS,MAP2K1,PIK3CA,PIK3CD,PRKAG2,RAC1,RAF1
	JAK/STAT Signaling	2,18E00	1,1E-01	-0,333	AKT3,KRAS,MAP2K1,PIAS3,PIK3CA,PIK3CD,RAF1,SOCS4,STAT1
	Ketolysis	2,17E00	0.3	NA	ACAT1,ACAT2,HADHA
	DNA damage-induced 14-3-3σ Signaling	2,17E00	2,11E-01	NA	AKT3,BRCA1,CCNE2,RAD9A
	EGF Signaling	2,14E00	1,27E-01	-1,134	AKT3,MAP2K1,PIK3CA,PIK3CD,RAF1,RASA1,STAT1
	ATM Signaling	2,11E00	1,01E-01	0,000	ATF1,BID,BRCA1,CREB3,HERC2,KAT5,MDM2,PPP2R5D,RAD9A,RBBP8
	Oncostatin M Signaling	2,09E00	1,4E-01	0,447	EPAS1,KRAS,MAP2K1,OSM,RAF1,STAT1
	Gap Junction Signaling	2,08E00	8,08E-02	NA	ADCY5,AKT3,BGLAP,CSNK1D,KRAS,MAP2K1,NT5C,PIK3CA,PIK3CD,PLCD4,PRKAG2,PRKCZ,RAF1,TUBB,TUBB1,TUBB6
	Glutaryl-CoA Degradation	2,08E00	0.2	-1,000	ACAT1,ACAT2,GCDH,HADHA
	HGF Signaling	2,07E00	9,09E-02	-1,000	AKT3,ELK3,ITGA11,ITGB1,KRAS,MAP2K1,PIK3CA,PIK3CD,PRKCZ,PTGS2,RAC1,RAF1
	Ketogenesis	2,04E00	2,73E-01	NA	ACAT1,ACAT2,HADHA
	P2Y Purigenic Receptor Signaling Pathway	2,04E00	9,02E-02	-1,155	ADCY5,AKT3,CREB3,KRAS,MAP2K1,P2RY12,PIK3CA,PIK3CD,PLCD4,PRKAG2,PRKCZ,RAF1
	IL-12 Signaling and Production in Macrophages	1,97E00	8,82E-02	NA	AKT3,ALB,APOA2,MAP2K1,MST1,PCYOX1,PIK3CA,PIK3CD,PRKCZ,RAB7A,STAT1,ZNF668
	Endometrial Cancer Signaling	1,94E00	1,17E-01	-0,816	AKT3,APC2,KRAS,MAP2K1,PIK3CA,PIK3CD,RAF1
	Mitochondrial Dysfunction	1,94E00	8,19E-02	NA	ACO1,ATP5F1D,ATP5PF,BACE1,GLRX2,HTRA2,MT-CO3,MT-CYB,NDUFA1,NDUFA3,NDUFB10,NDUFS7,PRDX5,SDHA
	Renin-Angiotensin Signaling	1,91E00	9,02E-02	-0,707	ADCY5,KRAS,MAP2K1,PIK3CA,PIK3CD,PRKAG2,PRKCZ,PTGER2,RAC1,RAF1,STAT1
	Iron homeostasis signaling pathway	1,9E00	8,63E-02	NA	ACO1,ALAS2,ATP6V1C1,ATP6V1C2,BMP6,CD163,EPAS1,HBA1/HBA2,HIF3A,HMOX2,HSPA9,SKP1
	Leptin Signaling in Obesity	1,89E00	1,05E-01	-1,000	ADCY5,AKT3,GHRL,MAP2K1,PIK3CA,PIK3CD,PLCD4,PRKAG2
	GDNF Family Ligand-Receptor Interactions	1,89E00	1,05E-01	-0,378	DOK4,KRAS,MAP2K1,PIK3CA,PIK3CD,RAC1,RAF1,RASA1
	Actin Cytoskeleton Signaling	1,87E00	7,35E-02	0,000	ACTN3,APC2,FGF22,IQGAP3,ITGA11,ITGB1,KRAS,MAP2K1,MYH10,MYH7B,MYLPF,PFN2,PIK3CA,PIK3CD,RAC1,RAF1,RDX,ROCK1
	Apelin Cardiac Fibroblast Signaling Pathway	1,86E00	1,74E-01	-2,000	AKT3,ANGPT2,NOS3,PRKAG2
	IL-8 Signaling	1,86E00	7,62E-02	1,291	AKT3,ANGPT2,CYBB,GNAL,IRAK4,KRAS,MAP2K1,MMP9,NAPEPLD,PIK3CA,PIK3CD,PRKCZ,PTGS2,RAC1,RAF1,ROCK1
	Apelin Endothelial Signaling Pathway	1,85E00	8,51E-02	-1,155	ADCY5,AKT3,GNAL,HDAC4,KRAS,MAP2K1,NOS3,PIK3CA,PIK3CD,PRKAG2,PRKCZ,RAF1
	Thrombopoietin Signaling	1,83E00	1,11E-01	-0,378	KRAS,MAP2K1,PIK3CA,PIK3CD,PRKCZ,RAF1,STAT1
	NF-κB Activation by Viruses	1,82E00	1,03E-01	-1,414	AKT3,CXCR5,ITGB1,KRAS,PIK3CA,PIK3CD,PRKCZ,RAF1
	mTOR Signaling	1,82E00	7,55E-02	0,905	AKT3,EIF3J,KRAS,NAPEPLD,PIK3CA,PIK3CD,PPP2R5D,PRKAG2,PRKCZ,PRR5L,RAC1,RPS2,RPS27A,RPS6,RPS8,TSC2
	Erythropoietin Signaling Pathway	1,82E00	7,91E-02	-1,069	AKT3,HBA1/HBA2,IL17B,IL17D,KRAS,MAP2K1,MDM2,NOS3,OSM,PIK3CA,PIK3CD,PRKCZ,RAC1,RAF1
	PI3K Signaling in B Lymphocytes	1,81E00	8,39E-02	-0,577	AKT3,ATF1,ATF5,BLNK,KRAS,MAP2K1,PIK3CA,PIK3CD,PLCD4,PRKCZ,RAC1,RAF1
	Xenobiotic Metabolism General Signaling Pathway	1,81E00	8,39E-02	0,000	AKT3,GSTO2,GSTZ1,KRAS,MAP2K1,NR1H3,NR1I2,PIK3CA,PIK3CD,PRKCZ,RAF1,SLC51A
	Tetrapyrrole Biosynthesis II	1,8E00	0.4	NA	ALAS2,UROS
	Tyrosine Degradation I	1,8E00	0.4	NA	FAH,GSTZ1
	Inhibition of ARE-Mediated mRNA Degradation Pathway	1,79E00	8,07E-02	-0,302	AKT3,CNOT1,CNOT7,CNOT8,DCP2,EDC3,EXOSC8,EXOSC9,PPP2R5D,PRKAG2,PSMB9,PSMD10,TIA1
	Autophagy	1,77E00	7,44E-02	-1,000	AKT3,ATG4B,ATG7,BMP6,CREB3,DRAM1,KAT5,MAP2K1,PIK3CA,PIK3CD,PPP2R5D,PRKAG2,RAB7A,RAF1,TSC2,WIPI1
	Renal Cell Carcinoma Signaling	1,76E00	0.1	-0,378	AKT3,KRAS,MAP2K1,PIK3CA,PIK3CD,RAC1,RAF1,RPS27A
	Small Cell Lung Cancer Signaling	1,75E00	9,38E-02	-0,816	AKT3,BID,CCNE2,HDAC4,PIAS3,PIK3CA,PIK3CD,PTGS2,TRAF4
	ERK/MAPK Signaling	1,75E00	7,41E-02	0,535	ATF1,CREB3,ELK3,ITGA11,ITGB1,KRAS,LAMTOR3,MAP2K1,PIK3CA,PIK3CD,PPP2R5D,PRKAG2,RAC1,RAF1,STAT1,VRK2
	UVC-Induced MAPK Signaling	1,74E00	1,18E-01	-1,633	KRAS,MAP2K1,PRKCZ,RAF1,SMPD2,SMPD3
	cAMP-mediated signaling	1,74E00	7,23E-02	-0,535	ADCY5,ADORA2B,AKAP13,CNGA1,CREB3,FICD,GNAL,HTR4,LAMTOR3,MAP2K1,MPPED2,NAPEPLD,OPRM1,P2RY12,PDE8B,PTGER2,RAF1
	Natural Killer Cell Signaling	1,74E00	7,54E-02	-0,258	AKT3,B2M,CD247,HSPA1A/HSPA1B,HSPA9,IRAK4,ITGB1,KRAS,LAIR1,MAP2K1,PIK3CA,PIK3CD,RAC1,RAF1,ROCK1
	Prostate Cancer Signaling	1,71E00	8,77E-02	NA	AKT3,CCNE2,CREB3,HDAC4,KRAS,MAP2K1,MDM2,PIK3CA,PIK3CD,RAF1
	FLT3 Signaling in Hematopoietic Progenitor Cells	1,7E00	9,76E-02	0,000	AKT3,CREB3,KRAS,MAP2K1,PIK3CA,PIK3CD,RAF1,STAT1
	Melanocyte Development and Pigmentation Signaling	1,7E00	9,18E-02	-0,707	ADCY5,CREB3,KRAS,MAP2K1,PIK3CA,PIK3CD,PRKAG2,RAF1,SOX10
	Remodeling of Epithelial Adherens Junctions	1,66E00	1,03E-01	NA	ACTN3,DNM2,HGS,RAB7A,TUBB,TUBB1,TUBB6
	PTEN Signaling	1,66E00	0.08	0,905	AKT3,ITGA11,ITGB1,KRAS,MAGI2,MAGI3,MAP2K1,PIK3CA,PIK3CD,PRKCZ,RAC1,RAF1
	VEGF Family Ligand-Receptor Interactions	1,65E00	9,52E-02	-1,414	AKT3,KRAS,MAP2K1,NOS3,PIK3CA,PIK3CD,PRKCZ,RAF1
	NAD Biosynthesis III	1,64E00	3,33E-01	NA	NAMPT,NMNAT2
	Tryptophan Degradation III (Eukaryotic)	1,62E00	1,48E-01	-1,000	ACAT1,ACAT2,GCDH,HADHA
	EIF2 Signaling	1,62E00	7,14E-02	-0,905	AKT3,ATF5,EIF2B2,EIF2S2,EIF3J,KRAS,MAP2K1,PIK3CA,PIK3CD,RAF1,RPL31,RPS2,RPS27A,RPS6,RPS8,SREBF1
	LPS-stimulated MAPK Signaling	1,62E00	9,41E-02	-0,707	ATF1,KRAS,MAP2K1,PIK3CA,PIK3CD,PRKCZ,RAC1,RAF1
	Sertoli Cell-Sertoli Cell Junction Signaling	1,61E00	7,28E-02	NA	ACTN3,AKT3,EPB41,ITGA11,ITGB1,KRAS,MAGI2,MAP2K1,NOS3,PRKAG2,RAC1,RAF1,TUBB,TUBB1,TUBB6
	Thrombin Signaling	1,6E00	7,11E-02	0,000	ADCY5,AKT3,ARHGEF26,ARHGEF33,ARHGEF37,GNAL,KRAS,MAP2K1,MYLPF,PIK3CA,PIK3CD,PLCD4,PRKCZ,RAC1,RAF1,ROCK1
	GM-CSF Signaling	1,6E00	0.1	-0,378	AKT3,KRAS,MAP2K1,PIK3CA,PIK3CD,RAF1,STAT1
	Prolactin Signaling	1,59E00	9,3E-02	-0,707	KRAS,MAP2K1,PIK3CA,PIK3CD,PRKCZ,RAF1,SOCS4,STAT1
	FGF Signaling	1,59E00	9,3E-02	0,000	AKT3,CREB3,FGF22,MAP2K1,PIK3CA,PIK3CD,RAC1,RAF1
	Glucocorticoid Receptor Signaling	1,57E00	5,85E-02	NA	AKT3,ARG2,ATP5F1D,B2M,BGLAP,BRCA1,BRD7,CD163,CD247,DNALI1,GTF2H1,HLTF,HSPA1A/HSPA1B,HSPA9,IL17RB,KRAS,MAP2K1,MMP9,MT-CYB,NDUFA3,NDUFB10,NDUFS7,NOS3,PHF10,PIK3CA,PIK3CD,PRKAG2,PTGS2,RAC1,RAF1,SDHA,SMARCD3,STAT1,TAF6
	Nitric Oxide Signaling in the Cardiovascular System	1,57E00	8,33E-02	-1,414	AKT3,ARG2,ATP2A1,CACNB2,MAP2K1,NOS3,PIK3CA,PIK3CD,PRKAG2,PRKCZ
	RAC Signaling	1,55E00	7,97E-02	-0,333	CYBB,IQGAP3,ITGA11,ITGB1,KRAS,MAP2K1,PIK3CA,PIK3CD,PRKCZ,RAC1,RAF1
	Cardiac Hypertrophy Signaling (Enhanced)	1,55E00	5,89E-02	0,186	ADCY5,AKAP13,AKT3,ATP2A1,CACNB2,CYBB,EIF2B2,FGF22,FICD,HDAC4,IL17B,IL17D,IL17RB,ITGA11,ITGB1,KRAS,MAP2K1,MPPED2,NAPEPLD,OSM,PDE8B,PIK3CA,PIK3CD,PLCD4,PRKAG2,PRKCZ,PTGS2,RAF1,ROCK1,RPS6,TG,TSC2
	CNTF Signaling	1,53E00	1,05E-01	0,000	KRAS,MAP2K1,PIK3CA,PIK3CD,RAF1,STAT1
	Ovarian Cancer Signaling	1,51E00	7,59E-02	-0,707	AKT3,BRCA1,HDAC4,KRAS,MAP2K1,MMP9,MSH6,PIK3CA,PIK3CD,PRKAG2,PTGS2,RAF1
	eNOS Signaling	1,49E00	7,55E-02	-1,508	ADCY5,AKT3,CNGA1,DNM2,HSPA1A/HSPA1B,HSPA9,NOS3,PIK3CA,PIK3CD,PRKAG2,PRKCZ,STUB1
	Glioma Signaling	1,48E00	8,06E-02	-1,134	AKT3,HDAC4,IDH3G,KRAS,MAP2K1,MDM2,PIK3CA,PIK3CD,PRKCZ,RAF1
	Telomerase Signaling	1,48E00	8,41E-02	0,000	AKT3,ELK3,HDAC4,KRAS,MAP2K1,PIK3CA,PIK3CD,PPP2R5D,RAF1
	α-Adrenergic Signaling	1,46E00	8,33E-02	-0,816	ADCY5,GNAL,KRAS,MAP2K1,PRKAG2,PRKCZ,PYGB,PYGM,RAF1
	Caveolar-mediated Endocytosis Signaling	1,46E00	9,33E-02	NA	ALB,B2M,COPA,DNM2,ITGA11,ITGB1,MR1
	Isoleucine Degradation I	1,44E00	1,67E-01	NA	ACAT1,ACAT2,HADHA
	PI3K/AKT Signaling	1,43E00	7,04E-02	0,577	AKT3,IL17RB,ITGA11,ITGB1,KRAS,MAP2K1,MDM2,NOS3,PIK3CA,PIK3CD,PPP2R5D,PTGS2,RAF1,TSC2
	Coronavirus Replication Pathway	1,43E00	1,11E-01	1,342	COPA,TUBA4B,TUBB,TUBB1,TUBB6
	NRF2-mediated Oxidative Stress Response	1,43E00	6,75E-02	-1,342	CYP1A2,DNAJA4,DNAJB13,DNAJC14,DNAJC7,DNAJC8,DNAJC9,GSTO2,GSTZ1,KRAS,MAP2K1,PIK3CA,PIK3CD,PRKCZ,RAF1,USP14
	IL-2 Signaling	1,4E00	9,84E-02	-0,816	AKT3,KRAS,MAP2K1,PIK3CA,PIK3CD,RAF1
	Angiopoietin Signaling	1,4E00	9,09E-02	-1,342	AKT3,ANGPT2,KRAS,NOS3,PIK3CA,PIK3CD,RASA1
	Role of OCT4 in Mammalian Embryonic Stem Cell Pluripotency	1,39E00	1,09E-01	NA	BMI1,BRCA1,PHC3,REST,TASOR
	Oxidative Phosphorylation	1,39E00	8,11E-02	-0,333	ATP5F1D,ATP5PF,MT-CO3,MT-CYB,NDUFA1,NDUFA3,NDUFB10,NDUFS7,SDHA
	Sphingomyelin Metabolism	1,39E00	2,5E-01	NA	SMPD2,SMPD3
	Methylglyoxal Degradation VI	1,38E00	1	NA	LDHD
	RAR Activation	1,36E00	6,86E-02	NA	ADCY5,AKT3,BRD7,GTF2H1,HLTF,MAP2K1,PHF10,PIK3CA,PIK3CD,PRKAG2,PRKCZ,RAC1,SMARCD3,SNW1
	p70S6K Signaling	1,33E00	7,58E-02	-0,632	AKT3,KRAS,MAP2K1,PIK3CA,PIK3CD,PLCD4,PPP2R5D,PRKCZ,RAF1,RPS6
	Ferroptosis Signaling Pathway	1,33E00	7,58E-02	-0,632	ALOX5,BAP1,BID,CYBB,HMGCR,KRAS,MAP2K1,NCOA4,PRKAG2,RAF1
	CXCR4 Signaling	1,32E00	7,1E-02	-0,302	ADCY5,AKT3,GNAL,KRAS,MAP2K1,MYLPF,PIK3CA,PIK3CD,PRKCZ,RAC1,RAF1,ROCK1
	NAD Signaling Pathway	1,31E00	7,28E-02	-0,302	AKT3,BMP6,LDHB,LDHD,NAMPT,NMNAT2,PIK3CA,PIK3CD,PRKAG2,SLC29A3,SREBF1
	CLEAR Signaling Pathway	1,3E00	6,32E-02	-0,943	AKT3,ATP6V1C1,ATP6V1C2,BMP6,CREB3,GBA,GNPTG,KRAS,LAMTOR3,LAMTOR5,PPP2R5D,PRKAG2,PRKCZ,PSAP,RAB7A,RRAGC,STUB1,TSC2
	Phosphatidylethanolamine Biosynthesis II	1,3E00	2,22E-01	NA	CEPT1,PIGF
	Heme Biosynthesis II	1,3E00	2,22E-01	NA	ALAS2,UROS
